# Supplementary material for: GWAS Meets Microarray: Are the Results of Genome-Wide Association Studies and Gene-Expression Profiling Consistent? Prostate Cancer as an Example
Source: PLoS One. 2009 Aug 4;4(8):e6511. doi: 10.1371/journal.pone.0006511 (PMC2714961; doi:10.1371/journal.pone.0006511)
Supplement: Table S2 — (0.07 MB XLS) [file pone.0006511.s002.xls]

## Sheet: Sheet1
Functional chart of the top 1,649 genes identified in GWAS analysis. GENES shows the EntrezIDs for the genes in a given category.
Category	Term	Count	%	PValue	Genes	List Total	Pop Hits	Pop Total	Fold Enrichment	Bonferroni	Benjamini
GOTERM_BP_ALL	GO:0022610~biological adhesion	117	0.0711	2.18424e-06	1952, 9620, 10451, 4815, 131566, 9378, 214, 1012, 4323, 1828, 5010, 8496, 54822, 57152, 22795, 3909, 3682, 8406, 4685, 4684, 29119, 5829, 64072, 1826, 4026, 1496, 8828, 3339, 1010, 51705, 22871, 7399, 28316, 65217, 10085, 976, 1016, 284217, 89782, 63923, 85301, 8641, 4745, 5618, 953, 92211, 221935, 5239, 8516, 259, 2762, 5101, 10225, 56112, 87, 10420, 131450, 54549, 3683, 2015, 950, 27255, 2153, …	1276	640	10622	1.52181	0.0109698	0.00550003
GOTERM_BP_ALL	GO:0007155~cell adhesion	117	0.0711	2.18424e-06	1952, 9620, 10451, 4815, 131566, 9378, 214, 1012, 4323, 1828, 5010, 8496, 54822, 57152, 22795, 3909, 3682, 8406, 4685, 4684, 29119, 5829, 64072, 1826, 4026, 1496, 8828, 3339, 1010, 51705, 22871, 7399, 28316, 65217, 10085, 976, 1016, 284217, 89782, 63923, 85301, 8641, 4745, 5618, 953, 92211, 221935, 5239, 8516, 259, 2762, 5101, 10225, 56112, 87, 10420, 131450, 54549, 3683, 2015, 950, 27255, 2153, …	1276	640	10622	1.52181	0.0109698	0.00550003
GOTERM_CC_ALL	GO:0005886~plasma membrane	371	0.2254	1.81264e-09	1952, 3815, 9620, 3802, 3710, 1182, 93107, 286, 214, 9056, 10717, 9863, 59341, 1012, 57619, 116085, 4323, 166647, 117194, 10397, 5010, 1207, 10867, 54822, 1488, 51196, 57549, 26740, 4685, 366, 23284, 29119, 941, 5799, 3566, 23167, 3037, 1826, 80380, 4026, 26996, 7056, 5733, 3559, 4161, 10329, 1010, 2790, 154810, 921, 51705, 22871, 3763, 2911, 5793, 79850, 2066, 51299, 3747, 3556, 364, 3643, 1759,…	1350	2334	11069	1.30331	1.53349e-06	1.53349e-06
GOTERM_CC_ALL	GO:0044459~plasma membrane part	260	0.158	9.74686e-08	3815, 9620, 3802, 1182, 93107, 214, 286, 9056, 10717, 9863, 1012, 57619, 116085, 4323, 5010, 10867, 1488, 57549, 366, 29119, 5799, 3566, 3037, 1826, 4026, 7056, 5733, 3559, 4161, 10329, 2790, 921, 154810, 51705, 3763, 22871, 2911, 5793, 2066, 3556, 364, 3643, 3747, 1759, 2890, 83959, 7132, 3359, 4627, 11122, 624, 146212, 23677, 1439, 2913, 1740, 5786, 6336, 777, 8516, 23504, 857, 10225, 23431, 93…	1350	1588	11069	1.34245	8.24551e-05	4.12284e-05
GOTERM_CC_ALL	GO:0045202~synapse	46	0.0279	4.63265e-05	9228, 22895, 8001, 22871, 148281, 30011, 6857, 9863, 65217, 2917, 55327, 1131, 8618, 26059, 2890, 23025, 8777, 143425, 132204, 3359, 23362, 27445, 25924, 11178, 23191, 23345, 1488, 57549, 2913, 1740, 116443, 2894, 55607, 93664, 2554, 2571, 2903, 83660, 23504, 64084, 2895, 1756, 26960, 22999, 8292, 2898,	1350	204	11069	1.84885	0.038435	0.0129794
GOTERM_CC_ALL	GO:0016020~membrane	670	0.407	7.51306e-05	3815, 9620, 131096, 1182, 93107, 214, 57617, 10717, 51285, 1384, 1012, 57619, 116085, 4323, 117194, 10397, 4724, 84978, 146705, 54822, 160335, 22795, 9956, 51196, 2012, 8406, 638, 4685, 1804, 29119, 3566, 23167, 80380, 4026, 80852, 7056, 5733, 4161, 10329, 2235, 2790, 921, 51705, 3763, 55254, 81614, 2066, 3556, 364, 3643, 1759, 2890, 7132, 3359, 84867, 23345, 11122, 201266, 83943, 624, 146212, 23…	1350	4953	11069	1.10913	0.0615849	0.0157651
GOTERM_CC_ALL	GO:0005887~integral to plasma membrane	170	0.1033	0.000251627	9620, 185, 5031, 4815, 3802, 131566, 93107, 9378, 214, 9056, 6546, 4323, 9217, 7010, 9953, 10867, 51348, 238, 3682, 10559, 4916, 4241, 366, 284252, 5799, 10165, 8671, 2903, 3566, 3037, 1826, 23428, 7056, 5733, 2863, 7108, 4161, 10329, 65987, 3767, 6263, 921, 5794, 1268, 130535, 8001, 22871, 3763, 2911, 5793, 2917, 2066, 3747, 3643, 364, 3556, 7132, 3359, 4627, 976, 11122, 2042, 6653, 624, 146212,…	1350	1082	11069	1.28824	0.191765	0.0299568
GOTERM_CC_ALL	GO:0031226~intrinsic to plasma membrane	172	0.1045	0.000236429	9620, 185, 5031, 4815, 3802, 131566, 93107, 9378, 214, 9056, 6546, 4323, 9217, 7010, 9953, 10867, 51348, 238, 3682, 10559, 4916, 4241, 366, 284252, 5799, 10165, 8671, 2903, 3566, 3037, 1826, 23428, 7056, 5733, 2863, 7108, 4161, 10329, 65987, 3767, 6263, 921, 5794, 1268, 130535, 8001, 22871, 3763, 2911, 5793, 2917, 2066, 3747, 3643, 364, 3556, 7132, 3359, 4627, 976, 11122, 2042, 6653, 624, 146212,…	1350	1096	11069	1.28675	0.181304	0.0327907
GOTERM_CC_ALL	GO:0044425~membrane part	560	0.3402	0.000222909	3815, 9620, 131096, 1182, 93107, 214, 10717, 1012, 57619, 116085, 4323, 117194, 4724, 84978, 54822, 160335, 9956, 51196, 2012, 638, 4685, 1804, 29119, 3566, 80380, 4026, 7056, 5733, 4161, 10329, 2790, 921, 51705, 3763, 55254, 81614, 2066, 3556, 3643, 364, 1759, 2890, 7132, 3359, 84867, 23345, 11122, 201266, 83943, 624, 146212, 23677, 1439, 57512, 222553, 139411, 92737, 2888, 221935, 857, 10225, 2…	1350	4101	11069	1.11963	0.171884	0.0370178
GOTERM_MF_ALL	GO:0005509~calcium ion binding	147	0.0893	2.25476e-08	1952, 9620, 825, 3710, 9378, 148281, 6546, 59341, 1012, 5340, 4323, 147372, 1828, 143425, 5322, 8975, 782, 6547, 54822, 22795, 51196, 3682, 5924, 85477, 10165, 55799, 2903, 64072, 30817, 7056, 51199, 3709, 79148, 411, 7086, 6263, 1010, 6857, 28316, 65217, 57758, 7163, 773, 10085, 976, 1016, 220001, 2162, 8641, 7092, 777, 4745, 115727, 92211, 10368, 953, 92737, 8516, 53353, 5101, 56112, 87, 64094,…	1391	774	11382	1.55406	6.15755e-05	6.15755e-05
GOTERM_MF_ALL	GO:0043169~cation binding	428	0.26	1.15921e-05	25792, 9620, 825, 131096, 3985, 93107, 57617, 4008, 833, 1012, 27301, 4197, 4323, 5322, 54822, 22795, 51196, 10529, 147657, 85477, 125, 124, 4026, 7056, 79148, 2272, 2235, 2512, 23089, 3763, 151636, 64754, 5581, 2960, 7163, 25924, 10085, 201266, 9507, 7092, 115727, 27342, 92737, 11019, 55680, 1353, 87, 57474, 10420, 5495, 4318, 8896, 5332, 1363, 10427, 5336, 2153, 11177, 55068, 7756, 80144, 63976…	1391	2954	11382	1.18556	0.0311624	0.0157045
GOTERM_MF_ALL	GO:0005261~cation channel activity	52	0.0316	2.84111e-05	131096, 3710, 93107, 59341, 3761, 3745, 81033, 783, 56479, 782, 54822, 116443, 6337, 284252, 2903, 55799, 3758, 3709, 65987, 3767, 6263, 7223, 130535, 57528, 4308, 3763, 2206, 3708, 3786, 3751, 27345, 3747, 10369, 3359, 83959, 773, 3781, 3756, 146212, 6262, 6261, 3785, 777, 6336, 10368, 54207, 1258, 90134, 54714, 51305, 3755, 776,	1391	236	11382	1.80295	0.0746579	0.0255323
GOTERM_MF_ALL	GO:0022836~gated channel activity	56	0.034	8.74951e-05	131096, 1182, 3710, 93107, 1186, 3761, 81033, 3745, 783, 56479, 782, 1185, 116443, 6337, 284252, 55799, 2903, 3758, 3709, 2898, 65987, 3767, 6263, 7223, 130535, 57528, 8001, 3763, 3708, 3786, 3751, 27345, 3747, 10369, 2890, 3359, 773, 3756, 3781, 146212, 6262, 6261, 2894, 3785, 777, 6336, 2554, 10368, 54207, 1258, 90134, 54714, 2895, 51305, 3755, 776,	1391	271	11382	1.69087	0.212553	0.0262017
GOTERM_MF_ALL	GO:0005217~intracellular ligand-gated ion channel activity	8	0.0049	8.42345e-05	3708, 6262, 1258, 6263, 3710, 54714, 6261, 3709,	1391	11	11382	5.95098	0.205509	0.0283472
GOTERM_MF_ALL	GO:0022838~substrate specific channel activity	67	0.0407	4.27984e-05	131096, 1182, 3710, 1186, 93107, 59341, 3761, 81033, 3745, 783, 56479, 782, 54822, 1185, 116443, 6337, 366, 284252, 55799, 2903, 84134, 57348, 10257, 3758, 3709, 2898, 65987, 3767, 6263, 7223, 130535, 57528, 4308, 8001, 3763, 2206, 3708, 3786, 3751, 364, 27345, 3747, 10369, 2890, 83959, 3359, 773, 3756, 3781, 146212, 6262, 6261, 2894, 3785, 6336, 777, 2554, 10368, 54207, 4284, 1258, 90134, 54714,…	1391	334	11382	1.64142	0.110312	0.0287984
GOTERM_MF_ALL	GO:0005262~calcium channel activity	21	0.0128	0.000118125	6262, 6263, 7223, 3710, 4308, 116443, 6261, 6336, 777, 2206, 10368, 59341, 55799, 3708, 10369, 783, 773, 3709, 782, 54822, 776,	1391	68	11382	2.52698	0.27575	0.0289031
GOTERM_MF_ALL	GO:0005216~ion channel activity	64	0.0389	0.000113832	131096, 1182, 3710, 1186, 93107, 59341, 3761, 81033, 3745, 783, 56479, 782, 54822, 1185, 116443, 6337, 284252, 55799, 2903, 84134, 57348, 10257, 3758, 3709, 2898, 65987, 3767, 6263, 7223, 130535, 57528, 4308, 8001, 3763, 2206, 3708, 3786, 3751, 27345, 3747, 10369, 2890, 83959, 3359, 773, 3756, 3781, 146212, 6262, 6261, 2894, 3785, 6336, 777, 2554, 10368, 54207, 1258, 90134, 54714, 2895, 51305, 37…	1391	325	11382	1.61134	0.267207	0.0306109
GOTERM_MF_ALL	GO:0046873~metal ion transmembrane transporter activity	58	0.0352	8.16117e-05	131096, 3710, 93107, 6546, 59341, 3761, 81033, 3745, 783, 56479, 782, 54822, 6833, 116443, 490, 6337, 284252, 55799, 2903, 57348, 3758, 3709, 65987, 3767, 6263, 7223, 130535, 57528, 4308, 3763, 2206, 3708, 3786, 3751, 27345, 3747, 10369, 83959, 3359, 773, 3756, 3781, 201266, 146212, 6262, 6261, 3785, 6336, 777, 10368, 54207, 1258, 90134, 54714, 51305, 3755, 8647, 776,	1391	283	11382	1.677	0.199798	0.0313399
GOTERM_MF_ALL	GO:0015267~channel activity	69	0.0419	7.52803e-05	131096, 1182, 3710, 1186, 93107, 59341, 358, 3761, 81033, 3745, 783, 56479, 782, 54822, 1185, 116443, 54763, 6337, 366, 284252, 55799, 2903, 84134, 57348, 10257, 3758, 3709, 2898, 65987, 3767, 6263, 7223, 130535, 57528, 4308, 8001, 3763, 2206, 3708, 3786, 3751, 364, 27345, 3747, 10369, 2890, 83959, 3359, 773, 3756, 3781, 146212, 6262, 6261, 2894, 3785, 6336, 777, 2554, 10368, 54207, 4284, 1258, 9…	1391	353	11382	1.59943	0.18584	0.0402857
GOTERM_MF_ALL	GO:0022803~passive transmembrane transporter activity	69	0.0419	7.52803e-05	131096, 1182, 3710, 1186, 93107, 59341, 358, 3761, 81033, 3745, 783, 56479, 782, 54822, 1185, 116443, 54763, 6337, 366, 284252, 55799, 2903, 84134, 57348, 10257, 3758, 3709, 2898, 65987, 3767, 6263, 7223, 130535, 57528, 4308, 8001, 3763, 2206, 3708, 3786, 3751, 364, 27345, 3747, 10369, 2890, 83959, 3359, 773, 3756, 3781, 146212, 6262, 6261, 2894, 3785, 6336, 777, 2554, 10368, 54207, 4284, 1258, 9…	1391	353	11382	1.59943	0.18584	0.0402857
INTERPRO	IPR003961:Fibronectin, type III	43	0.0261	4.43641e-07	79625, 5794, 50937, 27255, 7399, 5793, 53942, 152330, 266727, 3643, 7010, 5796, 5797, 9256, 1630, 11122, 2042, 25890, 57549, 6653, 50615, 1439, 63923, 4685, 2047, 64778, 51379, 4684, 5618, 4756, 221935, 114088, 3566, 23504, 23245, 1826, 91653, 54538, 3460, 1303, 55521, 4638, 54549,	1413	158	11697	2.25291	0.00239722	0.00239722
INTERPRO	IPR008957:Fibronectin, type III-like fold	41	0.0249	2.2408e-06	5794, 50937, 27255, 7399, 5793, 53942, 152330, 3643, 7010, 5796, 5797, 1630, 163702, 11122, 2042, 25890, 57549, 6653, 50615, 1439, 63923, 4685, 2047, 64778, 51379, 2162, 4684, 5618, 4756, 221935, 114088, 3566, 23504, 1826, 91653, 54538, 3460, 1303, 55521, 4638, 54549,	1413	156	11697	2.17566	0.0120496	0.00604304
INTERPRO	IPR012680:Laminin G, subdomain 2	15	0.0091	3.75482e-05	9620, 3339, 1952, 284217, 3908, 9378, 9369, 7399, 26047, 129684, 23418, 3910, 4753, 3909, 9379,	1413	36	11697	3.44922	0.183835	0.0398136
INTERPRO	IPR001791:Laminin G	16	0.0097	3.30452e-05	1952, 9620, 3339, 284217, 3908, 9378, 9369, 7399, 26047, 4745, 129684, 23418, 3910, 4753, 3909, 9379,	1413	40	11697	3.31125	0.163708	0.0437103
INTERPRO	IPR005821:Ion transport	29	0.0176	2.77471e-05	6263, 131096, 7223, 3710, 4308, 93107, 59341, 3708, 3786, 81033, 3745, 3751, 3747, 773, 56479, 3756, 54822, 6262, 6261, 6337, 3785, 6336, 777, 1258, 90134, 54714, 3709, 3755, 776,	1413	104	11697	2.30833	0.13939	0.0488066
SMART	SM00060:FN3	43	0.0261	9.67232e-06	79625, 5794, 50937, 27255, 7399, 5793, 53942, 152330, 266727, 3643, 7010, 5796, 5797, 9256, 1630, 11122, 2042, 25890, 57549, 6653, 50615, 1439, 63923, 4685, 2047, 64778, 51379, 4684, 5618, 4756, 221935, 114088, 3566, 23504, 23245, 1826, 91653, 54538, 3460, 1303, 55521, 4638, 54549,	951	158	6965	1.99321	0.00573853	0.00573853
SMART	SM00282:LamG	16	0.0097	0.00013509	1952, 9620, 3339, 284217, 3908, 9378, 9369, 7399, 26047, 4745, 129684, 23418, 3910, 4753, 3909, 9379,	951	40	6965	2.92955	0.0772378	0.0393949
SP_PIR_KEYWORDS	alternative splicing	658	0.3998	2.28735e-13	25792, 9620, 4430, 825, 3985, 55760, 1182, 93107, 214, 57617, 1491, 4008, 1384, 5211, 833, 57619, 116085, 4197, 11162, 132864, 80129, 84978, 146705, 51196, 8406, 1804, 27145, 147657, 85477, 3566, 203228, 23167, 7066, 80852, 5733, 79148, 8914, 79890, 51705, 755, 64754, 80344, 2066, 79066, 3556, 6604, 3643, 2313, 2890, 3359, 10085, 23345, 11122, 8428, 83943, 624, 23677, 1439, 139411, 27342, 221935,…	1460	4401	12106	1.23972	2.35796e-10	2.35796e-10
SP_PIR_KEYWORDS	calcium	126	0.0765	1.28977e-09	1952, 9620, 825, 3710, 9378, 148281, 6546, 59341, 1012, 4323, 147372, 1828, 143425, 5322, 782, 6547, 54822, 22795, 94015, 3682, 5924, 85477, 10165, 55799, 2903, 64072, 30817, 3709, 79148, 411, 7086, 6263, 1010, 338, 6857, 28316, 65217, 57758, 773, 80727, 976, 1016, 2162, 777, 8641, 10368, 953, 92211, 92737, 8516, 53353, 5101, 56112, 87, 64094, 4318, 7173, 5332, 57419, 3683, 2015, 23213, 1047, 533…	1460	615	12106	1.6988	1.32975e-06	6.64875e-07
SP_PIR_KEYWORDS	cell adhesion	68	0.0413	1.11435e-05	4815, 3683, 9378, 214, 27255, 8840, 1012, 1828, 27283, 3909, 22795, 9379, 3682, 8406, 3680, 4685, 1002, 9369, 1009, 26047, 4684, 945, 347902, 351, 3678, 3687, 64072, 5829, 57348, 8038, 1826, 4026, 91653, 64084, 1006, 1303, 4978, 960, 56114, 1500, 1010, 7455, 22871, 22801, 53942, 64098, 28316, 65217, 152330, 3910, 7045, 5797, 5318, 10085, 976, 1016, 284217, 3908, 29780, 8641, 4756, 221935, 5239, 8…	1460	331	12106	1.70345	0.0114233	0.00382234
SP_PIR_KEYWORDS	glycoprotein	406	0.2467	1.77444e-05	9620, 3815, 131096, 1182, 214, 3467, 1012, 116085, 4323, 5806, 22795, 57152, 9956, 2012, 4685, 1804, 3566, 7066, 5733, 7056, 79148, 5858, 4161, 921, 51705, 2066, 3643, 3556, 2890, 7132, 3359, 11122, 624, 1439, 57512, 63923, 9507, 139411, 10371, 92737, 221935, 7076, 259, 10225, 64714, 3351, 10803, 4318, 3062, 54549, 10345, 1363, 27255, 5791, 2153, 1690, 11249, 132204, 59352, 80144, 203190, 3680, 1…	1460	2827	12106	1.19083	0.0181284	0.00456323
SP_PIR_KEYWORDS	membrane	535	0.325	2.76948e-05	3815, 9620, 131096, 1182, 93107, 214, 57617, 10717, 1384, 1012, 116085, 4323, 117194, 10397, 4724, 84978, 146705, 54822, 9956, 51196, 2012, 638, 4685, 1804, 3566, 23167, 4026, 80852, 7056, 5733, 4161, 10329, 2235, 2790, 921, 51705, 3763, 81614, 2066, 3556, 3643, 364, 2890, 7132, 3359, 23345, 11122, 83943, 624, 23677, 1439, 57512, 5865, 139411, 92737, 2888, 221935, 857, 10225, 23431, 1353, 3351, 1…	1460	3863	12106	1.14836	0.02815	0.00569448
SP_PIR_KEYWORDS	transmembrane	420	0.2552	3.46374e-05	9620, 3815, 131096, 1182, 93107, 214, 116085, 4323, 117194, 84978, 54822, 9956, 2012, 638, 4685, 1804, 3566, 5733, 7056, 4161, 10329, 921, 51705, 3763, 81614, 2066, 3556, 3643, 364, 2890, 7132, 3359, 23345, 11122, 624, 83943, 1439, 57512, 139411, 92737, 221935, 857, 10225, 1353, 3351, 10803, 3062, 81035, 54549, 1718, 10345, 5791, 8519, 51390, 132204, 59352, 4033, 80144, 3680, 9069, 490, 133121, 1…	1460	2958	12106	1.17733	0.0350816	0.00593428
SP_PIR_KEYWORDS	Ionic channel	57	0.0346	8.96012e-05	131096, 1182, 3710, 93107, 1186, 59341, 3761, 81033, 3745, 783, 56479, 782, 54822, 94015, 1185, 116443, 6337, 55799, 2903, 57348, 3758, 3709, 2898, 3767, 6263, 7223, 4308, 8001, 3763, 3708, 3786, 3751, 27345, 3747, 10369, 2890, 3359, 773, 80727, 3756, 3781, 6262, 6261, 2894, 3785, 6336, 777, 2554, 10368, 54207, 1258, 90134, 54714, 2895, 51305, 3755, 776,	1460	281	12106	1.68196	0.0882441	0.0131109
SP_PIR_KEYWORDS	Coiled coil	181	0.11	0.000151511	57576, 23301, 84692, 11074, 57617, 11176, 2533, 9217, 80207, 80129, 9928, 57644, 8496, 3909, 5924, 10133, 9055, 54806, 27145, 6660, 4651, 6953, 23094, 93986, 23040, 51199, 89796, 6793, 5361, 154810, 988, 10806, 4678, 10346, 57522, 114876, 5783, 5362, 80313, 6879, 55850, 57520, 54596, 7163, 23362, 6497, 4627, 50813, 55636, 23345, 7165, 284217, 4629, 8315, 114800, 51379, 89876, 79443, 27342, 114088…	1460	1164	12106	1.28936	0.144629	0.017208
SP_PIR_KEYWORDS	synapse	37	0.0225	0.000137131	9228, 22895, 8001, 148281, 22871, 30011, 6857, 9863, 55327, 1131, 8618, 26059, 2890, 23025, 8777, 143425, 132204, 3359, 23362, 27445, 11178, 23191, 1488, 57549, 1740, 116443, 2894, 55607, 93664, 2554, 2903, 83660, 23504, 2895, 22999, 8292, 2898,	1460	160	12106	1.91747	0.13185	0.0175186
SP_PIR_KEYWORDS	phosphoprotein	533	0.3238	0.000195966	3815, 25792, 3985, 1915, 57617, 83938, 8536, 1491, 4008, 5211, 833, 1012, 57619, 8660, 4197, 6623, 10397, 4724, 54822, 4685, 27145, 5931, 57460, 3566, 4026, 5733, 4161, 8914, 2272, 921, 988, 987, 55802, 80344, 9667, 5581, 4217, 2066, 79066, 6879, 6604, 3643, 2313, 1759, 2890, 7163, 25924, 23345, 8428, 57524, 23677, 57512, 5865, 7358, 2888, 857, 3295, 221264, 3351, 87, 10273, 10420, 7874, 10345, 5…	1460	3915	12106	1.12887	0.182955	0.0200033
SP_PIR_KEYWORDS	calcium transport	22	0.0134	0.000264458	6262, 6263, 57419, 7223, 3710, 490, 6261, 777, 6546, 10368, 59341, 55799, 3708, 10369, 783, 773, 3709, 782, 57620, 6547, 54822, 776,	1460	78	12106	2.33871	0.238673	0.0207579
SP_PIR_KEYWORDS	egf-like domain	40	0.0243	0.000247681	1952, 3339, 9620, 649, 3084, 2015, 9378, 57451, 7455, 55576, 129684, 4146, 8747, 4853, 147372, 7010, 57758, 729, 10085, 976, 22795, 9379, 4855, 6653, 4053, 63923, 220001, 9369, 26047, 4745, 55714, 92737, 23418, 23245, 53353, 8038, 30817, 7056, 4753, 7173,	1460	183	12106	1.81241	0.225386	0.0210577
SP_PIR_KEYWORDS	chromosomal rearrangement	43	0.0261	0.000319785	2272, 3084, 50515, 1649, 221895, 3195, 988, 64764, 7750, 833, 6917, 285195, 4197, 2313, 54828, 26053, 57094, 2078, 7150, 238, 4300, 4629, 27086, 64067, 153090, 124540, 861, 1795, 7704, 7913, 89884, 23522, 8148, 3037, 4026, 10225, 93986, 9734, 79776, 7042, 161582, 3662, 23092,	1460	204	12106	1.74778	0.280897	0.0217435
SP_PIR_KEYWORDS	signal	331	0.2011	0.000242978	1952, 3815, 114788, 9620, 3802, 214, 652, 11173, 64218, 3467, 1012, 4323, 166647, 5806, 5322, 1672, 57152, 22795, 57549, 8406, 4685, 23284, 941, 5799, 3566, 7066, 1826, 54538, 7056, 3559, 79148, 5858, 3485, 1010, 921, 51705, 22871, 2911, 7399, 5793, 8747, 2066, 51299, 3556, 3643, 2890, 7132, 3359, 10954, 729, 10085, 4982, 11122, 284217, 1439, 57512, 10551, 63923, 2913, 9507, 5786, 92737, 10371, 2…	1460	2320	12106	1.18301	0.22162	0.022519
SP_PIR_KEYWORDS	receptor	157	0.0954	0.00031316	1952, 3815, 9620, 185, 5031, 3802, 1915, 3710, 833, 2740, 8660, 166647, 117194, 7010, 285601, 51348, 238, 3682, 4916, 26740, 6256, 23284, 941, 5771, 5799, 7068, 2903, 3566, 54538, 30817, 26996, 7056, 5733, 3709, 3559, 2863, 4161, 8828, 6096, 10159, 84435, 6263, 5794, 1268, 9173, 8001, 84918, 2911, 5793, 9572, 2917, 2066, 5783, 3556, 3643, 2890, 7132, 3359, 54112, 84867, 976, 4982, 11122, 2042, 66…	1460	1001	12106	1.30051	0.275967	0.0228016
SP_PIR_KEYWORDS	Calcium channel	17	0.0103	0.000547745	6263, 6262, 7223, 3710, 6261, 777, 10368, 59341, 55799, 3708, 10369, 783, 773, 3709, 782, 54822, 776,	1460	55	12106	2.56291	0.431571	0.034689
SP_PIR_KEYWORDS	cell junction	51	0.031	0.000720223	148281, 9863, 57619, 8618, 5796, 1828, 5010, 9076, 8777, 23025, 143425, 132204, 1488, 57549, 9069, 116443, 55607, 93664, 2903, 83660, 4026, 10580, 54518, 2898, 9228, 8001, 22895, 22871, 30011, 6857, 64098, 55327, 1131, 26059, 2890, 5318, 3359, 27445, 23362, 11178, 23191, 1740, 29780, 2894, 2554, 5239, 4284, 23504, 2895, 22999, 8292,	1460	264	12106	1.60182	0.524228	0.0427543
SP_PIR_KEYWORDS	laminin egf-like domain	10	0.0061	0.000879496	1952, 3339, 9620, 284217, 3908, 3910, 22854, 7399, 55576, 3909,	1460	23	12106	3.60512	0.596331	0.0491488
UP_SEQ_FEATURE	splice variant	487	0.2959	1.75679e-11	25792, 9620, 4430, 825, 3985, 1182, 93107, 214, 57617, 1491, 4008, 1384, 5211, 11162, 8406, 1804, 147657, 85477, 3566, 203228, 7066, 80852, 5733, 8914, 79890, 51705, 755, 64754, 80344, 2066, 3556, 3643, 6604, 2313, 2890, 10085, 23345, 11122, 8428, 624, 27342, 857, 10225, 10273, 10420, 10803, 3662, 9915, 5332, 2887, 5791, 222235, 51390, 9958, 11177, 59352, 7756, 80144, 63976, 23136, 490, 6457, 862…	1185	3148	9709	1.26751	2.81456e-07	2.81456e-07
UP_SEQ_FEATURE	domain:Laminin G-like 2	12	0.0073	9.316e-06	1952, 3339, 9620, 23418, 284217, 3908, 3910, 9378, 9369, 26047, 3909, 9379,	1185	21	9709	4.68186	0.138648	0.0485335
UP_SEQ_FEATURE	domain:Laminin G-like 1	12	0.0073	9.316e-06	1952, 3339, 9620, 23418, 284217, 3908, 3910, 9378, 9369, 26047, 3909, 9379,	1185	21	9709	4.68186	0.138648	0.0485335
