# Supplementary material for: GWAS Meets Microarray: Are the Results of Genome-Wide Association Studies and Gene-Expression Profiling Consistent? Prostate Cancer as an Example
Source: PLoS One. 2009 Aug 4;4(8):e6511. doi: 10.1371/journal.pone.0006511 (PMC2714961; doi:10.1371/journal.pone.0006511)
Supplement: Table S3 — (0.33 MB XLS) [file pone.0006511.s003.xls]

## Sheet: MA_functional_clustering
Functional clustering for the top 1,649 MA genes.
Functional Group 1	Median: 7.901472729141625E-10	Geo: 1.3656228054932274E-9	4430, 10473, 3925, 51175, 23580, 3875, 7150, 585, 421, 8936, 4651, 6150, 91687, 6138, 6645, 113457, 25942, 51199, 1540, 23012, 7594, 6443, 2166, 8507, 7169, 6709, 6175, 1788, 6124, 23299, 6227, 6130, 10376, 9053, 10985, 25924, 301, 5048, 6156, 54888, 4629, 29803, 55742, 83478, 667, 23521, 10885, 6711, 3832, 2318, 59, 72, 64147, 10602, 23607, 3853, 78988, 3861, 91624, 87, 9208, 54566, 8334, 55920,…
Category	Term	Count	%	PValue	Genes	List Total	Pop Hits	Pop Total	Fold Enrichment	Bonferroni	Benjamini	FDR
GOTERM_CC_ALL	GO:0043228~non-membrane-bound organelle	252	0.1533	7.90147e-10	4430, 10473, 3925, 51175, 23580, 3875, 7150, 585, 421, 8936, 4651, 6150, 91687, 6138, 6645, 113457, 25942, 51199, 1540, 23012, 7594, 6443, 2166, 8507, 7169, 6709, 6175, 1788, 6124, 23299, 6227, 6130, 10376, 9053, 10985, 25924, 301, 5048, 6156, 54888, 4629, 29803, 55742, 83478, 667, 23521, 10885, 6711, 3832, 2318, 59, 72, 64147, 10602, 23607, 3853, 78988, 3861, 91624, 87, 9208, 54566, 8334, 55920,…	1426	1377	11069	1.42055	6.68464e-07	1.11411e-07	1.22179e-06
GOTERM_CC_ALL	GO:0043232~intracellular non-membrane-bound organelle	252	0.1533	7.90147e-10	4430, 10473, 3925, 51175, 23580, 3875, 7150, 585, 421, 8936, 4651, 6150, 91687, 6138, 6645, 113457, 25942, 51199, 1540, 23012, 7594, 6443, 2166, 8507, 7169, 6709, 6175, 1788, 6124, 23299, 6227, 6130, 10376, 9053, 10985, 25924, 301, 5048, 6156, 54888, 4629, 29803, 55742, 83478, 667, 23521, 10885, 6711, 3832, 2318, 59, 72, 64147, 10602, 23607, 3853, 78988, 3861, 91624, 87, 9208, 54566, 8334, 55920,…	1426	1377	11069	1.42055	6.68464e-07	1.11411e-07	1.22179e-06
GOTERM_CC_ALL	GO:0005856~cytoskeleton	164	0.0998	4.07921e-09	4430, 3925, 51175, 64065, 2767, 7203, 1073, 8556, 3716, 23580, 274, 3875, 7168, 84056, 22919, 10671, 23022, 891, 800, 585, 9322, 421, 6950, 8936, 4651, 8682, 5829, 829, 6645, 113457, 51199, 3872, 7791, 3983, 1540, 23012, 10810, 6443, 2166, 8507, 7169, 25984, 84962, 10398, 3866, 6525, 9590, 6709, 5783, 23299, 23637, 10376, 9053, 25924, 301, 5048, 4629, 11155, 1501, 55742, 4957, 83478, 57530, 4637,…	1426	824	11069	1.54492	3.45101e-06	3.83446e-07	6.30759e-06
Functional Group 2	Median: 1.4147069919923984E-6	Geo: 1.0378792026861971E-7	51175, 4291, 3109, 3875, 8073, 25805, 55750, 92399, 55312, 638, 2745, 596, 2821, 80017, 1119, 3945, 1580, 6150, 125, 84909, 64418, 4831, 4026, 4942, 21, 7468, 27348, 8854, 55283, 2272, 54836, 3992, 6443, 5192, 2166, 6175, 6227, 2801, 7163, 6130, 10376, 25924, 119559, 8428, 6156, 217, 9510, 513, 79022, 66002, 5865, 83478, 23225, 23214, 10959, 4660, 90993, 87, 10945, 9653, 8761, 1968, 2040, 11320, …
Category	Term	Count	%	PValue	Genes	List Total	Pop Hits	Pop Total	Fold Enrichment	Bonferroni	Benjamini	FDR
GOTERM_CC_ALL	GO:0005737~cytoplasm	809	0.4921	1.70918e-24	51175, 4291, 3109, 3875, 8073, 25805, 55750, 92399, 55312, 638, 2745, 596, 2821, 80017, 1119, 3945, 1580, 6150, 125, 84909, 64418, 4831, 4026, 4942, 21, 7468, 27348, 8854, 55283, 2272, 54836, 3992, 6443, 5192, 2166, 6175, 6227, 2801, 7163, 6130, 10376, 25924, 119559, 8428, 6156, 217, 9510, 513, 79022, 66002, 5865, 83478, 23225, 23214, 10959, 4660, 90993, 87, 10945, 9653, 8761, 1968, 2040, 11320, …	1426	4899	11069	1.28183	1.44596e-21	1.44596e-21	2.64286e-21
GOTERM_CC_ALL	GO:0044424~intracellular part	1083	0.6588	1.76026e-13	51175, 1389, 4291, 2305, 3109, 22834, 3875, 8073, 5325, 25805, 55750, 85453, 92399, 55312, 11274, 638, 2145, 2745, 596, 2821, 80017, 1119, 3223, 3945, 1580, 6150, 125, 84909, 64418, 91687, 4831, 23194, 5980, 4931, 4026, 4942, 21, 7468, 6626, 25942, 27348, 8683, 8854, 55283, 2272, 54836, 3992, 4149, 7594, 11052, 6443, 5192, 2166, 8204, 3281, 6175, 6604, 6227, 2801, 7163, 6130, 10376, 25924, 119559…	1426	7490	11069	1.12237	1.48871e-10	7.44355e-11	2.72093e-10
GOTERM_CC_ALL	GO:0005622~intracellular	1107	0.6734	1.40925e-10	51175, 1389, 4291, 2305, 3109, 22834, 3875, 8073, 5325, 25805, 55750, 85453, 92399, 10681, 55312, 11274, 638, 2145, 2745, 596, 2821, 80017, 1119, 3223, 3945, 1580, 6150, 125, 84909, 64418, 91687, 4831, 23194, 5980, 4931, 4026, 4942, 21, 7468, 6626, 25942, 27348, 8683, 8854, 55283, 2272, 54836, 3992, 4149, 7594, 11052, 6443, 5192, 2166, 8204, 3281, 23230, 6175, 6604, 6227, 2801, 7163, 26118, 6130,…	1426	7818	11069	1.09911	1.19223e-07	2.98057e-08	2.17909e-07
GOTERM_CC_ALL	GO:0043226~organelle	887	0.5395	1.22068e-06	51175, 1389, 4291, 2305, 3109, 22834, 3875, 8073, 5325, 55750, 85453, 92399, 11274, 638, 2145, 596, 80017, 3223, 1580, 6150, 64418, 91687, 4831, 5980, 4026, 4931, 4942, 21, 7468, 6626, 25942, 27348, 8683, 3992, 4149, 7594, 11052, 6443, 5192, 2166, 8204, 3281, 6175, 6604, 6227, 2801, 7163, 6130, 10376, 25924, 119559, 6156, 217, 9510, 79022, 513, 66002, 5865, 83478, 23225, 23214, 10959, 2294, 64147…	1426	6242	11069	1.10303	0.00103216	6.45415e-05	0.0018875
GOTERM_CC_ALL	GO:0043229~intracellular organelle	886	0.5389	1.41471e-06	51175, 1389, 4291, 2305, 3109, 22834, 3875, 8073, 5325, 55750, 85453, 92399, 11274, 638, 2145, 596, 80017, 3223, 1580, 6150, 64418, 91687, 4831, 5980, 4026, 4931, 4942, 21, 7468, 6626, 25942, 27348, 8683, 3992, 4149, 7594, 11052, 6443, 5192, 2166, 8204, 3281, 6175, 6604, 6227, 2801, 7163, 6130, 10376, 25924, 119559, 6156, 217, 9510, 79022, 513, 66002, 5865, 83478, 23225, 23214, 10959, 2294, 64147…	1426	6239	11069	1.10232	0.00119613	7.04e-05	0.00218751
GOTERM_CC_ALL	GO:0043227~membrane-bound organelle	747	0.4544	0.0433133	55859, 54796, 10473, 3764, 3336, 23543, 4291, 1389, 83699, 9073, 5730, 2305, 5355, 3109, 22834, 8073, 7024, 4724, 5325, 27087, 58477, 55750, 9375, 64841, 92399, 85453, 160335, 11274, 6392, 4752, 638, 8427, 2145, 421, 596, 599, 80017, 3399, 3223, 1580, 6150, 2990, 284119, 64418, 9927, 4831, 91687, 1892, 196, 5980, 4931, 4026, 4942, 2591, 64207, 21, 1021, 25942, 6626, 7468, 9871, 8683, 27348, 9144,…	1426	5559	11069	1.04307	1	0.370276	49.5749
GOTERM_CC_ALL	GO:0043231~intracellular membrane-bound organelle	747	0.4544	0.0446781	55859, 54796, 10473, 3764, 3336, 23543, 4291, 1389, 83699, 9073, 5730, 2305, 5355, 3109, 22834, 8073, 7024, 4724, 5325, 27087, 58477, 55750, 9375, 64841, 92399, 85453, 160335, 11274, 6392, 4752, 638, 8427, 2145, 421, 596, 599, 80017, 3399, 3223, 1580, 6150, 2990, 284119, 64418, 9927, 4831, 91687, 1892, 196, 5980, 4931, 4026, 4942, 2591, 64207, 21, 1021, 25942, 6626, 7468, 9871, 8683, 27348, 9144,…	1426	5556	11069	1.04363	1	0.375973	50.6758
GOTERM_CC_ALL	GO:0044464~cell part	1366	0.8309	0.0978882	129787, 9341, 51175, 54829, 1389, 4291, 25907, 2305, 3109, 22834, 3875, 8073, 5325, 84302, 25805, 55750, 85453, 92399, 10681, 22795, 55312, 11274, 8406, 638, 2145, 2745, 596, 2821, 80017, 1119, 81472, 3223, 3945, 57460, 1580, 5819, 6150, 84909, 125, 64418, 91687, 6376, 4831, 23194, 5980, 4931, 4026, 4942, 21, 6626, 7468, 25942, 368, 8683, 27348, 8854, 10329, 55283, 2272, 54836, 51094, 3992, 4149,…	1426	10523	11069	1.00763	1	0.592811	79.667
GOTERM_CC_ALL	GO:0005623~cell	1366	0.8309	0.100752	129787, 9341, 51175, 54829, 1389, 4291, 25907, 2305, 3109, 22834, 3875, 8073, 5325, 84302, 25805, 55750, 85453, 92399, 10681, 22795, 55312, 11274, 8406, 638, 2145, 2745, 596, 2821, 80017, 1119, 81472, 3223, 3945, 57460, 1580, 5819, 6150, 84909, 125, 64418, 91687, 6376, 4831, 23194, 5980, 4931, 4026, 4942, 21, 6626, 7468, 25942, 368, 8683, 27348, 8854, 10329, 55283, 2272, 54836, 51094, 3992, 4149,…	1426	10524	11069	1.00753	1	0.58915	80.6425
Functional Group 3	Median: 9.85439490570544E-8	Geo: 2.2370922916063204E-6	4430, 10473, 51175, 3336, 5730, 5355, 3109, 3875, 4724, 27087, 55750, 58477, 64841, 9375, 6392, 638, 585, 596, 599, 1580, 6150, 91687, 9927, 5980, 1892, 4942, 113457, 6626, 25942, 9871, 27348, 537, 3992, 7594, 11052, 6746, 5192, 23193, 7169, 8204, 6175, 6604, 6227, 6130, 10376, 119559, 6156, 217, 79022, 513, 66002, 23225, 23214, 10959, 2294, 3832, 64147, 857, 23607, 3853, 90993, 10945, 9653, 8334…
Category	Term	Count	%	PValue	Genes	List Total	Pop Hits	Pop Total	Fold Enrichment	Bonferroni	Benjamini	FDR
GOTERM_CC_ALL	GO:0044446~intracellular organelle part	431	0.2622	7.02911e-08	4430, 10473, 51175, 3336, 5730, 5355, 3109, 3875, 4724, 27087, 55750, 58477, 64841, 9375, 6392, 638, 585, 596, 599, 1580, 6150, 91687, 9927, 5980, 1892, 4942, 113457, 6626, 25942, 9871, 27348, 537, 3992, 7594, 11052, 6746, 5192, 23193, 7169, 8204, 6175, 6604, 6227, 6130, 10376, 119559, 6156, 217, 79022, 513, 66002, 23225, 23214, 10959, 2294, 3832, 64147, 857, 23607, 3853, 90993, 10945, 9653, 8334…	1426	2706	11069	1.23634	5.94645e-05	5.94661e-06	0.000108689
GOTERM_CC_ALL	GO:0044422~organelle part	431	0.2622	9.85439e-08	4430, 10473, 51175, 3336, 5730, 5355, 3109, 3875, 4724, 27087, 55750, 58477, 64841, 9375, 6392, 638, 585, 596, 599, 1580, 6150, 91687, 9927, 5980, 1892, 4942, 113457, 6626, 25942, 9871, 27348, 537, 3992, 7594, 11052, 6746, 5192, 23193, 7169, 8204, 6175, 6604, 6227, 6130, 10376, 119559, 6156, 217, 79022, 513, 66002, 23225, 23214, 10959, 2294, 3832, 64147, 857, 23607, 3853, 90993, 10945, 9653, 8334…	1426	2713	11069	1.23315	8.33647e-05	7.5789e-06	0.000152376
GOTERM_CC_ALL	GO:0031090~organelle membrane	177	0.1077	0.0016163	27230, 2181, 79689, 3710, 23530, 23480, 64764, 5730, 9550, 5355, 3109, 2330, 9377, 84273, 50507, 4724, 27087, 58477, 55750, 10335, 64841, 9375, 224, 6392, 149175, 260293, 7472, 8936, 6400, 596, 599, 27032, 6307, 347734, 1580, 8733, 4695, 10165, 9927, 80777, 10257, 1593, 58472, 1573, 9871, 8407, 3709, 4247, 84275, 516, 537, 1577, 9780, 3992, 6472, 8613, 9695, 6746, 5192, 6238, 23062, 11014, 57222,…	1426	1115	11069	1.23222	0.74551	0.0353723	2.47024
Functional Group 4	Median: 7.232528880684649E-6	Geo: 4.183591145956122E-6	4430, 54566, 3925, 23603, 10788, 302, 54820, 1073, 832, 29116, 23321, 9659, 7168, 10458, 22919, 80206, 23022, 800, 23136, 8936, 10611, 9948, 23710, 55607, 4651, 9749, 8733, 2934, 4892, 5829, 10486, 10174, 829, 6645, 65979, 1756, 4131, 6383, 11034, 10580, 3983, 23012, 10810, 283, 9638, 1266, 4642, 8507, 7169, 5358, 6525, 55740, 6709, 171024, 23637, 6876, 25924, 5048, 7402, 4629, 23500, 4646, 6840,…
Category	Term	Count	%	PValue	Genes	List Total	Pop Hits	Pop Total	Fold Enrichment	Bonferroni	Benjamini	FDR
GOTERM_MF_ALL	GO:0008092~cytoskeletal protein binding	81	0.0493	5.33853e-07	4430, 54566, 3925, 23603, 10788, 302, 54820, 1073, 832, 29116, 23321, 9659, 7168, 10458, 22919, 80206, 23022, 800, 23136, 8936, 10611, 9948, 23710, 55607, 4651, 9749, 8733, 2934, 4892, 5829, 10486, 10174, 829, 6645, 65979, 1756, 4131, 6383, 11034, 10580, 3983, 23012, 10810, 283, 9638, 1266, 4642, 8507, 7169, 5358, 6525, 55740, 6709, 171024, 23637, 6876, 25924, 5048, 7402, 4629, 23500, 4646, 6840,…	1440	368	11382	1.73978	0.00145689	0.000485867	0.000951233
GOTERM_MF_ALL	GO:0003779~actin binding	61	0.0371	1.45082e-06	4430, 10788, 23603, 1073, 832, 9659, 7168, 80206, 23022, 800, 23136, 10611, 8936, 9948, 55607, 4651, 9749, 2934, 4892, 10486, 829, 6645, 65979, 1756, 4131, 10580, 11034, 3983, 23012, 10810, 283, 1266, 4642, 8507, 7169, 5358, 6525, 55740, 6709, 171024, 6876, 25924, 7402, 4629, 23500, 4646, 6840, 1264, 55742, 2316, 57530, 85458, 667, 7094, 6711, 2318, 2035, 6712, 91624, 87, 7414,	1440	258	11382	1.86881	0.00395434	0.000990055	0.00258508
SP_PIR_KEYWORDS	actin-binding	45	0.0274	1.30142e-05	4430, 23603, 23012, 10810, 1266, 4642, 8507, 7169, 1073, 5358, 55740, 832, 6709, 171024, 7168, 6876, 25924, 7402, 800, 4629, 4646, 23136, 6840, 8936, 1264, 55742, 9948, 2316, 55607, 667, 4651, 9749, 2934, 6711, 2318, 2035, 4892, 829, 6645, 65979, 6712, 1756, 87, 11034, 7414,	1497	186	12106	1.95649	0.0133282	0.00111752	0.0206401
GOTERM_CC_ALL	GO:0015629~actin cytoskeleton	52	0.0316	3.03909e-05	4430, 10788, 23603, 2767, 832, 274, 9659, 7168, 10671, 23022, 800, 154796, 10611, 8936, 55607, 4651, 2934, 829, 10580, 140465, 11034, 9475, 3983, 23012, 10810, 4642, 7169, 5358, 10398, 6525, 6709, 25932, 25924, 4629, 4646, 6840, 2316, 1612, 57530, 4637, 60, 8826, 2035, 4659, 2318, 6711, 23360, 10602, 23607, 10121, 6712, 7414,	1426	225	11069	1.79395	0.0253834	0.00122359	0.0469824
Functional Group 5	Median: 2.701231941169825E-4	Geo: 3.723295603327551E-5	2181, 27230, 5479, 5742, 3710, 6716, 23480, 5730, 64764, 2330, 79090, 50507, 58477, 5589, 224, 260293, 10525, 596, 6400, 6307, 1580, 8733, 284119, 53917, 1573, 9871, 27348, 3709, 1577, 3992, 9780, 6746, 9695, 7363, 23193, 6238, 54097, 11014, 2182, 10954, 222068, 1066, 7466, 66002, 79022, 10484, 23225, 4118, 29929, 2222, 79053, 90993, 10536, 10945, 4259, 6715, 3998, 811, 253782, 51114, 9415, 51226…
Category	Term	Count	%	PValue	Genes	List Total	Pop Hits	Pop Total	Fold Enrichment	Bonferroni	Benjamini	FDR
SP_PIR_KEYWORDS	endoplasmic reticulum	98	0.0596	7.30363e-08	2181, 27230, 5479, 5742, 3710, 6716, 23480, 5730, 64764, 2330, 79090, 50507, 58477, 5589, 224, 260293, 10525, 596, 6400, 6307, 1580, 8733, 284119, 53917, 1573, 9871, 27348, 3709, 1577, 3992, 9780, 6746, 9695, 7363, 23193, 6238, 54097, 11014, 2182, 10954, 222068, 1066, 7466, 66002, 79022, 10484, 23225, 4118, 29929, 2222, 79053, 90993, 10536, 10945, 4259, 6715, 3998, 811, 253782, 51114, 9415, 51226…	1497	463	12106	1.71169	7.52976e-05	1.255e-05	0.000115844
GOTERM_CC_ALL	GO:0005783~endoplasmic reticulum	126	0.0766	1.89839e-06	2181, 27230, 5479, 328, 5742, 3710, 6716, 9073, 23480, 5730, 64764, 5355, 2330, 79090, 50507, 58477, 5589, 10335, 224, 160335, 260293, 10525, 596, 6400, 6307, 1580, 8733, 284119, 7871, 1573, 53917, 9871, 3709, 27348, 1577, 3992, 9780, 8613, 9695, 6746, 7363, 6238, 23193, 54097, 11014, 57222, 1203, 7163, 2182, 10954, 1066, 2697, 7466, 79022, 66002, 4714, 10484, 23225, 4118, 29929, 79053, 857, 2222…	1426	653	11069	1.49777	0.00160475	8.92205e-05	0.0029354
GOTERM_CC_ALL	GO:0044432~endoplasmic reticulum part	82	0.0499	9.19613e-06	27230, 2181, 5479, 3998, 3710, 23480, 64764, 253782, 811, 5355, 9415, 51114, 2330, 50507, 5740, 58477, 5589, 10335, 224, 51302, 260293, 29956, 10525, 957, 11001, 6400, 596, 9601, 6307, 54431, 1580, 8733, 51703, 51465, 23204, 821, 1573, 6747, 3709, 27348, 1577, 488, 9780, 3992, 5955, 8613, 9695, 6746, 6238, 23193, 79073, 3708, 3638, 11014, 57222, 9867, 10954, 2182, 5034, 1066, 6748, 9619, 7466, 79…	1426	394	11069	1.6155	0.00774978	0.000388922	0.0142188
GOTERM_CC_ALL	GO:0005789~endoplasmic reticulum membrane	67	0.0408	0.00053105	2181, 27230, 3998, 3710, 23480, 64764, 253782, 5355, 9415, 51114, 2330, 50507, 5740, 58477, 10335, 224, 51302, 29956, 260293, 11001, 596, 6400, 6307, 1580, 8733, 51703, 23204, 51465, 821, 1573, 6747, 3709, 1577, 488, 3992, 9780, 8613, 9695, 6746, 6238, 79073, 3638, 3708, 11014, 57222, 9867, 2182, 6748, 9619, 7466, 79022, 66002, 118429, 10484, 23225, 1650, 8985, 29929, 79053, 10269, 1798, 2222, 90…	1426	345	11069	1.50746	0.361981	0.0139452	0.818004
GOTERM_CC_ALL	GO:0042175~nuclear envelope-endoplasmic reticulum network	68	0.0414	0.000654387	2181, 27230, 3998, 3710, 23480, 64764, 253782, 5355, 9415, 51114, 2330, 50507, 5740, 58477, 10335, 224, 51302, 29956, 260293, 11001, 596, 6400, 6307, 1580, 8733, 51703, 23204, 51465, 821, 1573, 6747, 3709, 1577, 488, 3992, 9780, 8613, 9695, 6746, 6238, 79073, 3638, 3708, 11014, 57222, 9867, 2182, 6748, 9619, 7466, 79022, 66002, 118429, 10484, 23225, 1650, 4925, 8985, 29929, 79053, 10269, 1798, 22…	1426	354	11069	1.49106	0.425234	0.0166416	1.00709
GOTERM_CC_ALL	GO:0012505~endomembrane system	122	0.0742	0.00601263	2181, 27230, 79689, 3710, 23480, 64764, 5730, 5355, 2330, 50507, 27087, 58477, 10335, 64841, 224, 149175, 260293, 7472, 596, 6400, 27032, 6307, 347734, 1580, 8733, 10257, 1573, 8407, 9871, 3709, 4247, 1577, 3992, 9780, 8613, 9695, 6746, 6238, 23062, 11014, 57222, 2650, 2182, 5048, 7466, 79022, 66002, 51313, 10484, 23225, 23214, 23200, 11277, 23443, 10959, 29929, 5881, 79053, 857, 2222, 90993, 845…	1426	758	11069	1.24934	0.993916	0.10287	8.90366
Functional Group 6	Median: 6.785401420896201E-7	Geo: 3.77674549244414E-5	30008, 59277, 302, 6443, 283, 1294, 3371, 3914, 3910, 3913, 1288, 3909, 22795, 80144, 3912, 3908, 9510, 1284, 667, 7077, 7078, 6678, 1287, 2200, 6645, 1756, 2192, 3898, 8910, 222663, 7373, 1297, 1280, 1298, 1291, 1292, 1308, 127435, 54829, 811, 4313, 8404, 115908, 1893, 7472, 10491, 1464, 90187, 3959, 11117, 4236, 2331, 51129, 3696, 2335, 10418, 1805, 10631, 64094, 633, 2817, 1311, 9508, 79875, 1…
Category	Term	Count	%	PValue	Genes	List Total	Pop Hits	Pop Total	Fold Enrichment	Bonferroni	Benjamini	FDR
GOTERM_CC_ALL	GO:0005604~basement membrane	29	0.0176	9.68245e-10	30008, 59277, 302, 6443, 283, 1294, 3371, 3914, 3910, 3913, 1288, 3909, 22795, 80144, 3912, 3908, 9510, 1284, 667, 7077, 7078, 6678, 1287, 2200, 6645, 1756, 2192, 3898, 8910,	1426	64	11069	3.51728	8.19135e-07	1.17019e-07	1.49717e-06
GOTERM_CC_ALL	GO:0044420~extracellular matrix part	36	0.0219	3.16255e-09	30008, 222663, 59277, 302, 6443, 283, 7373, 1297, 1294, 3371, 3914, 3910, 1280, 3913, 1288, 3909, 22795, 80144, 1298, 3912, 3908, 9510, 1291, 1292, 1284, 667, 7077, 7078, 6678, 1287, 2200, 6645, 1756, 2192, 3898, 8910,	1426	96	11069	2.91085	2.67552e-06	3.3444e-07	4.89018e-06
SP_PIR_KEYWORDS	extracellular matrix	53	0.0322	4.60174e-08	1308, 127435, 54829, 302, 811, 7373, 4313, 1297, 8404, 1280, 22795, 3909, 115908, 80144, 1893, 3912, 1298, 7472, 10491, 1292, 7077, 7078, 1464, 6678, 2200, 90187, 2192, 3959, 3898, 11117, 59277, 1294, 4236, 3371, 3914, 3910, 2331, 51129, 3913, 1288, 3908, 9510, 3696, 1291, 1284, 667, 2335, 10418, 1287, 1805, 10631, 64094, 633,	1497	196	12106	2.18675	4.74429e-05	9.48875e-06	7.29891e-05
GOTERM_CC_ALL	GO:0031012~extracellular matrix	70	0.0426	2.47823e-07	1308, 127435, 222663, 302, 7373, 811, 4313, 1297, 8404, 1280, 3909, 22795, 115908, 80144, 1893, 1298, 3912, 7472, 10491, 1292, 2817, 1311, 9508, 7077, 1464, 7078, 6678, 2200, 90187, 6645, 1756, 2192, 3959, 3898, 8910, 30008, 11117, 59277, 79875, 6443, 283, 10516, 23767, 1294, 3371, 4236, 6649, 3914, 8751, 7060, 3910, 10321, 2331, 51129, 3913, 1288, 3908, 4053, 9510, 1291, 1284, 2202, 667, 2335, 1…	1426	292	11069	1.86082	0.000209636	1.61274e-05	0.000383202
GOTERM_CC_ALL	GO:0005578~proteinaceous extracellular matrix	68	0.0414	6.7854e-07	1308, 127435, 302, 7373, 811, 4313, 1297, 8404, 1280, 3909, 22795, 115908, 80144, 1893, 1298, 3912, 7472, 10491, 1292, 2817, 1311, 9508, 7077, 1464, 7078, 6678, 2200, 90187, 6645, 1756, 2192, 3959, 3898, 8910, 30008, 11117, 59277, 6443, 283, 10516, 23767, 1294, 3371, 4236, 6649, 3914, 7060, 8751, 3910, 10321, 2331, 51129, 3913, 1288, 3908, 4053, 9510, 1291, 1284, 2202, 667, 2335, 10418, 1287, 180…	1426	288	11069	1.83276	0.00057388	3.82689e-05	0.00104921
GOTERM_CC_ALL	GO:0044421~extracellular region part	106	0.0645	0.0342235	1308, 302, 7373, 26585, 8404, 1280, 58189, 22795, 3909, 1893, 1298, 7472, 10491, 1292, 2817, 2821, 231, 7078, 6678, 6376, 2200, 85480, 6645, 2192, 3898, 6585, 9547, 30008, 3479, 11117, 59277, 6443, 10516, 283, 1294, 6649, 3914, 5652, 7060, 8751, 54097, 2810, 10321, 2247, 51129, 6373, 1288, 8455, 6948, 1066, 9510, 1284, 2202, 8743, 667, 2335, 1287, 10631, 64094, 633, 3075, 127435, 811, 4313, 1297,…	1426	689	11069	1.1942	1	0.332064	41.6352
GOTERM_CC_ALL	GO:0005576~extracellular region	133	0.0809	0.430772	1308, 7033, 302, 5730, 7373, 26585, 8404, 1280, 58189, 3909, 22795, 1893, 1298, 7472, 10491, 1292, 2817, 2821, 231, 7078, 6678, 6376, 2200, 85480, 6645, 2192, 3898, 6585, 885, 9547, 30008, 10447, 3479, 11117, 59277, 6443, 283, 10516, 2252, 1294, 6649, 3914, 5652, 7060, 8751, 54097, 2810, 10321, 2247, 7132, 51129, 6373, 1288, 8455, 6948, 1066, 9510, 1284, 2202, 1508, 8743, 667, 2335, 1287, 79056, …	1426	1008	11069	1.02419	1	0.933364	99.9836
SP_PIR_KEYWORDS	Secreted	144	0.0876	0.475359	1308, 7033, 54829, 302, 5730, 7373, 26585, 2263, 8404, 79642, 1280, 58189, 3909, 22795, 1893, 1298, 3572, 7472, 10491, 1292, 286223, 55540, 7078, 6678, 3566, 6376, 2200, 80310, 85480, 23671, 2192, 730, 3898, 6585, 885, 27293, 9547, 30008, 10447, 3479, 11117, 59277, 283, 10516, 2252, 284, 1294, 6649, 3914, 5652, 54097, 2810, 10321, 7132, 51129, 4681, 6373, 1288, 2065, 8455, 6948, 10551, 9510, 1284…	1497	1147	12106	1.01526	1	0.953989	99.9964
GOTERM_CC_ALL	GO:0005615~extracellular space	48	0.0292	0.941465	3075, 10512, 9518, 9547, 3479, 283, 811, 4313, 26585, 5764, 1191, 2878, 54097, 5652, 2810, 2247, 27122, 58189, 6373, 6948, 8455, 1066, 6863, 7057, 6362, 1893, 4053, 6424, 1489, 2817, 2821, 8743, 231, 667, 4925, 6376, 2200, 9068, 85480, 10406, 3489, 3624, 23452, 2192, 3959, 7018, 7357, 6585,	1426	444	11069	0.839165	1	0.999849	100
Functional Group 7	Median: 7.343920058039824E-5	Geo: 5.4433565975196714E-5	6160, 51116, 6182, 25873, 1968, 6201, 6217, 11224, 6135, 6194, 9045, 6187, 6175, 6124, 285855, 6227, 28977, 6130, 6156, 51650, 6204, 6203, 6223, 23521, 6202, 6150, 6152, 6142, 6207, 6158, 6159, 6229, 6128, 6183, 11222, 6136, 27230, 1540, 328, 6238, 9659, 10985, 51253, 6138, 78988, 23048, 2617, 5198, 5742, 6716, 5730, 9550, 55163, 51117, 1734, 2935, 92399, 57001, 3248, 55312, 31, 2821, 6850, 84909…
Category	Term	Count	%	PValue	Genes	List Total	Pop Hits	Pop Total	Fold Enrichment	Bonferroni	Benjamini	FDR
GOTERM_CC_ALL	GO:0033279~ribosomal subunit	36	0.0219	1.30136e-07	6160, 51116, 6182, 25873, 1968, 6201, 6217, 11224, 6135, 6194, 9045, 6187, 6175, 6124, 285855, 6227, 28977, 6130, 6156, 51650, 6204, 6203, 6223, 23521, 6202, 6150, 6152, 6142, 6207, 6158, 6159, 6229, 6128, 6183, 11222, 6136,	1426	109	11069	2.56369	0.000110089	9.17456e-06	0.000201226
GOTERM_CC_ALL	GO:0005830~cytosolic ribosome (sensu Eukaryota)	27	0.0164	3.00002e-07	6160, 25873, 1968, 6201, 6217, 11224, 6135, 6194, 9045, 6187, 6175, 6124, 6227, 6130, 6156, 6204, 6203, 6223, 6202, 6152, 6207, 6158, 6142, 6229, 6159, 6128, 6136,	1426	71	11069	2.95185	0.000253769	1.81285e-05	0.000463885
SP_PIR_KEYWORDS	ribosome	24	0.0146	1.02987e-06	6160, 6204, 25873, 6201, 6217, 6135, 6203, 6223, 23521, 6194, 6202, 6152, 6187, 6142, 6175, 6207, 6227, 6159, 6229, 6130, 6128, 11222, 6156, 6136,	1497	64	12106	3.03257	0.00106124	0.000132716	0.00163349
GOTERM_CC_ALL	GO:0005840~ribosome	46	0.028	5.49396e-06	27230, 6160, 51116, 6182, 1540, 328, 25873, 1968, 6201, 6217, 11224, 6135, 6238, 6194, 9045, 6187, 6175, 6124, 285855, 9659, 6227, 28977, 6130, 10985, 51253, 6156, 51650, 6204, 6203, 6223, 23521, 6150, 6202, 6152, 6142, 6158, 6207, 6138, 78988, 6159, 6229, 23048, 6128, 6183, 11222, 6136,	1426	179	11069	1.99477	0.00463712	0.000244597	0.00849485
GOTERM_BP_ALL	GO:0044249~cellular biosynthetic process	151	0.0918	6.18382e-06	51116, 2617, 5198, 25873, 5742, 6716, 5730, 9550, 55163, 6194, 51117, 1734, 2935, 92399, 57001, 3248, 55312, 31, 2821, 6850, 6150, 84909, 4831, 10797, 6207, 6138, 23395, 11222, 516, 537, 6160, 108, 1540, 3992, 4199, 6217, 283, 4790, 3615, 6238, 9045, 6175, 4832, 6124, 6227, 4528, 28977, 6130, 79731, 3376, 51520, 51253, 2982, 6156, 51650, 513, 7358, 2618, 4522, 10327, 23521, 5471, 55809, 6202, 508…	1367	833	10622	1.40854	0.0307458	0.0307458	0.0117798
SP_PIR_KEYWORDS	protein biosynthesis	39	0.0237	9.47948e-06	6160, 2617, 1983, 25873, 1968, 6201, 6217, 6135, 8890, 6194, 6187, 6175, 6227, 4528, 6130, 79731, 3376, 2935, 92399, 1938, 51520, 6156, 6204, 6203, 6223, 23521, 6202, 6152, 9521, 6142, 6207, 1973, 5859, 6159, 6229, 6128, 23395, 11222, 6136,	1497	150	12106	2.10258	0.00972578	0.000888095	0.0150345
GOTERM_BP_ALL	GO:0009058~biosynthetic process	188	0.1144	1.00838e-05	27230, 51116, 2617, 5198, 25873, 5742, 6716, 5730, 9550, 55163, 6194, 51117, 1734, 27087, 2935, 92399, 57001, 55312, 3248, 55830, 31, 9791, 2821, 6307, 6850, 8733, 57136, 6150, 84909, 4831, 10797, 6207, 6138, 23395, 4247, 11222, 516, 537, 6160, 108, 1540, 3992, 4199, 6217, 23761, 283, 4790, 3615, 6238, 9045, 6175, 4832, 6124, 6227, 4528, 2650, 28977, 6130, 79731, 3376, 51253, 51520, 2982, 6156, 5…	1367	1091	10622	1.33897	0.0496487	0.0251404	0.0192084
GOTERM_MF_ALL	GO:0003735~structural constituent of ribosome	41	0.0249	1.35063e-05	6160, 51116, 6182, 1540, 25873, 6201, 6217, 11224, 6135, 6194, 9045, 6187, 6175, 6124, 285855, 9659, 6227, 28977, 6130, 51253, 6156, 51650, 6204, 6203, 6223, 23521, 6202, 6150, 6152, 6142, 6158, 6207, 6138, 78988, 6159, 6229, 23048, 6128, 6183, 11222, 6136,	1440	160	11382	2.02544	0.0362141	0.00735007	0.0240633
SP_PIR_KEYWORDS	ribosomal protein	41	0.0249	1.48213e-05	6160, 51116, 6182, 25873, 6201, 6217, 26750, 11224, 6135, 6194, 9045, 6187, 6175, 6124, 285855, 6227, 28977, 6130, 51253, 6156, 51650, 6204, 6203, 6195, 6223, 23521, 6202, 6150, 6152, 6198, 6142, 6207, 6158, 6138, 10486, 6159, 6229, 6128, 6183, 11222, 6136,	1497	164	12106	2.02171	0.0151647	0.00117476	0.0235058
GOTERM_CC_ALL	GO:0044445~cytosolic part	34	0.0207	5.54638e-05	6160, 25873, 1968, 6201, 6217, 11224, 6135, 10576, 7203, 6194, 9045, 6187, 6175, 6124, 6227, 6130, 6156, 6204, 6950, 5295, 6203, 6223, 6202, 6152, 6142, 6207, 6158, 7871, 6159, 6229, 6128, 2026, 23085, 6136,	1426	128	11069	2.06185	0.0458398	0.00213062	0.085728
GOTERM_CC_ALL	GO:0015934~large ribosomal subunit	20	0.0122	9.14146e-05	6160, 6182, 25873, 11224, 6135, 23521, 6150, 6152, 9045, 6142, 6158, 6175, 6124, 285855, 6159, 6128, 6130, 11222, 6136, 6156,	1426	59	11069	2.63128	0.0744252	0.00335697	0.141259
GOTERM_BP_ALL	GO:0006412~translation	79	0.0481	9.38324e-05	51116, 2617, 6182, 1983, 8761, 25873, 1968, 11224, 6135, 23317, 4666, 6194, 3396, 79589, 9659, 1734, 7030, 2935, 92399, 1938, 51665, 6204, 6850, 6223, 6150, 6152, 6207, 6138, 1973, 6229, 23048, 60558, 6128, 23395, 11222, 6136, 6160, 160428, 1540, 6201, 6217, 283, 4790, 7072, 8890, 6238, 9045, 6187, 6175, 6124, 285855, 6227, 4528, 28977, 6130, 79731, 3376, 51520, 51253, 6156, 51650, 10463, 10362, …	1367	401	10622	1.53081	0.377415	0.065456	0.178604
GOTERM_CC_ALL	GO:0005842~cytosolic large ribosomal subunit (sensu Eukaryota)	15	0.0091	0.000152969	6160, 25873, 11224, 6135, 6152, 9045, 6158, 6175, 6142, 6124, 6159, 6128, 6130, 6136, 6156,	1426	38	11069	3.06405	0.121396	0.00496538	0.23627
SP_PIR_KEYWORDS	ribonucleoprotein	45	0.0274	0.000242437	6160, 51116, 6182, 25873, 6201, 6217, 11224, 6135, 6194, 11157, 9045, 6187, 6175, 6124, 285855, 6227, 6634, 28977, 6130, 58477, 25879, 51253, 6156, 51650, 6204, 27316, 6633, 6203, 6731, 6223, 23521, 6202, 6150, 6152, 6142, 6207, 6158, 6138, 6159, 6229, 6626, 6128, 6183, 11222, 6136,	1497	209	12106	1.74119	0.221186	0.013792	0.383842
GOTERM_BP_ALL	GO:0009059~macromolecule biosynthetic process	108	0.0657	0.000301408	27230, 2617, 51116, 25873, 6194, 1734, 27087, 2935, 92399, 57001, 55830, 2821, 6850, 8733, 6150, 6207, 6138, 23395, 4247, 11222, 6160, 1540, 6217, 4790, 283, 6238, 9045, 6175, 6124, 6227, 2650, 4528, 28977, 6130, 79731, 3376, 51520, 51253, 6156, 51650, 7358, 2589, 2618, 6202, 5229, 23521, 29929, 27430, 6142, 2762, 79053, 78988, 2203, 9653, 6182, 1983, 8761, 1968, 11320, 11224, 6135, 23317, 4666, …	1367	606	10622	1.38481	0.781799	0.119144	0.572638
KEGG_PATHWAY	hsa03010:Ribosome	22	0.0134	0.000360379	6160, 6204, 6201, 6217, 11224, 6135, 6203, 23521, 6194, 6202, 6152, 9045, 6187, 6142, 6158, 6207, 6227, 6159, 6229, 6128, 6156, 6136,	563	64	3649	2.22796	0.0692163	0.0236259	0.450391
GOTERM_CC_ALL	GO:0015935~small ribosomal subunit	16	0.0097	0.00141394	51650, 51116, 6204, 1968, 6201, 6217, 6203, 6223, 6194, 6202, 6187, 6207, 6227, 28977, 6229, 6183,	1426	51	11069	2.43522	0.697912	0.0327043	2.16413
GOTERM_CC_ALL	GO:0005843~cytosolic small ribosomal subunit (sensu Eukaryota)	12	0.0073	0.00150437	6187, 6204, 6207, 1968, 6227, 6201, 6229, 6217, 6203, 6223, 6202, 6194,	1426	32	11069	2.91085	0.720192	0.0338373	2.30103
GOTERM_CC_ALL	GO:0005829~cytosol	73	0.0444	0.0169248	3925, 1983, 25873, 7345, 1968, 5519, 11224, 79170, 6135, 811, 51324, 7203, 6194, 9520, 23479, 3248, 6204, 7472, 2745, 6950, 4898, 596, 10611, 858, 5295, 6223, 23204, 6152, 2934, 9927, 5516, 5887, 6207, 7871, 48, 5604, 6229, 6128, 117177, 27018, 2026, 4131, 6136, 6160, 4199, 6201, 6217, 10576, 9045, 6187, 3382, 5695, 6175, 6124, 6227, 6130, 23637, 2729, 6156, 10040, 10484, 10327, 6203, 60, 6202, 4…	1426	439	11069	1.29077	0.999999	0.220406	23.1984
GOTERM_CC_ALL	GO:0030529~ribonucleoprotein complex	61	0.0371	0.0289235	27230, 51116, 6182, 328, 25873, 1968, 11224, 6135, 6194, 11193, 9659, 58477, 6204, 27316, 50628, 6633, 6223, 6150, 6152, 7957, 6207, 6138, 23048, 6229, 6626, 6128, 11222, 6136, 6160, 1540, 6201, 6217, 5725, 6238, 11157, 9045, 6187, 6175, 6124, 285855, 6227, 6634, 26986, 28977, 6130, 25879, 10985, 51253, 6156, 51650, 6203, 6731, 23521, 6202, 10885, 6711, 6142, 6158, 78988, 6159, 6183,	1426	367	11069	1.29019	1	0.298627	36.4811
Functional Group 8	Median: 1.3206837524524958E-4	Geo: 1.146357831469338E-4	1525, 11187, 64065, 214, 7373, 10278, 26999, 3672, 7057, 22795, 3909, 3912, 8406, 3680, 4045, 421, 1292, 3675, 1311, 4684, 5819, 347902, 6376, 3678, 5829, 4026, 10174, 3679, 3959, 7791, 3385, 1272, 11117, 10516, 23767, 1294, 961, 3371, 3914, 4973, 7060, 3910, 50512, 3913, 1288, 8639, 3673, 7216, 3691, 3908, 1291, 1501, 3696, 55742, 25945, 667, 4162, 2335, 10418, 221935, 8516, 5098, 1805, 5099, 10…
Category	Term	Count	%	PValue	Genes	List Total	Pop Hits	Pop Total	Fold Enrichment	Bonferroni	Benjamini	FDR
SP_PIR_KEYWORDS	cell adhesion	66	0.0401	8.637e-05	1525, 11187, 64065, 214, 7373, 10278, 26999, 3672, 7057, 22795, 3909, 3912, 8406, 3680, 4045, 421, 1292, 3675, 1311, 4684, 5819, 347902, 6376, 3678, 5829, 4026, 10174, 3679, 3959, 7791, 3385, 1272, 11117, 10516, 23767, 1294, 961, 3371, 3914, 4973, 7060, 3910, 50512, 3913, 1288, 8639, 3673, 7216, 3691, 3908, 1291, 1501, 3696, 55742, 25945, 667, 4162, 2335, 10418, 221935, 8516, 5098, 1805, 5099, 10…	1497	331	12106	1.61248	0.0852014	0.00555025	0.136905
GOTERM_BP_ALL	GO:0022610~biological adhesion	115	0.07	0.000132068	10451, 1308, 64065, 214, 9073, 7373, 23560, 22795, 3909, 8406, 421, 1292, 3675, 27032, 4684, 5819, 6850, 6376, 4831, 5829, 4026, 1021, 3679, 7791, 11117, 10516, 84962, 1294, 3914, 7060, 8751, 53834, 10321, 1364, 10103, 1288, 8639, 3691, 1501, 3696, 3547, 7205, 55742, 667, 2335, 221935, 8516, 23360, 2762, 965, 23607, 5099, 9231, 10631, 87, 1525, 11187, 5728, 2153, 10278, 1297, 949, 26999, 7162, 49…	1367	640	10622	1.39623	0.486749	0.0714304	0.251297
GOTERM_BP_ALL	GO:0007155~cell adhesion	115	0.07	0.000132068	10451, 1308, 64065, 214, 9073, 7373, 23560, 22795, 3909, 8406, 421, 1292, 3675, 27032, 4684, 5819, 6850, 6376, 4831, 5829, 4026, 1021, 3679, 7791, 11117, 10516, 84962, 1294, 3914, 7060, 8751, 53834, 10321, 1364, 10103, 1288, 8639, 3691, 1501, 3696, 3547, 7205, 55742, 667, 2335, 221935, 8516, 23360, 2762, 965, 23607, 5099, 9231, 10631, 87, 1525, 11187, 5728, 2153, 10278, 1297, 949, 26999, 7162, 49…	1367	640	10622	1.39623	0.486749	0.0714304	0.251297
Functional Group 9	Median: 1.261096901304587E-5	Geo: 1.749750542250279E-4	10451, 3670, 9637, 7295, 5728, 7162, 832, 3161, 29116, 3672, 23560, 7168, 1139, 7057, 3909, 3912, 800, 2149, 7472, 154796, 3675, 4898, 8936, 858, 23647, 6850, 6223, 1464, 5268, 6376, 5168, 5829, 51804, 829, 5604, 10630, 477, 6585, 11034, 885, 1767, 5578, 3479, 8613, 283, 9638, 634, 10100, 7291, 6774, 25932, 7060, 3910, 83666, 10103, 4233, 1432, 1793, 301, 1910, 5048, 7410, 3908, 11057, 7205, 2316…
Category	Term	Count	%	PValue	Genes	List Total	Pop Hits	Pop Total	Fold Enrichment	Bonferroni	Benjamini	FDR
GOTERM_BP_ALL	GO:0006928~cell motility	77	0.0468	1.2611e-05	10451, 3670, 9637, 7295, 5728, 7162, 832, 3161, 29116, 3672, 23560, 7168, 1139, 7057, 3909, 3912, 800, 2149, 7472, 154796, 3675, 4898, 8936, 858, 23647, 6850, 6223, 1464, 5268, 6376, 5168, 5829, 51804, 829, 5604, 10630, 477, 6585, 11034, 885, 1767, 5578, 3479, 8613, 283, 9638, 634, 10100, 7291, 6774, 25932, 7060, 3910, 83666, 10103, 4233, 1432, 1793, 301, 1910, 5048, 7410, 3908, 11057, 7205, 2316…	1367	367	10622	1.63028	0.0617002	0.0157954	0.0240218
GOTERM_BP_ALL	GO:0051674~localization of cell	77	0.0468	1.2611e-05	10451, 3670, 9637, 7295, 5728, 7162, 832, 3161, 29116, 3672, 23560, 7168, 1139, 7057, 3909, 3912, 800, 2149, 7472, 154796, 3675, 4898, 8936, 858, 23647, 6850, 6223, 1464, 5268, 6376, 5168, 5829, 51804, 829, 5604, 10630, 477, 6585, 11034, 885, 1767, 5578, 3479, 8613, 283, 9638, 634, 10100, 7291, 6774, 25932, 7060, 3910, 83666, 10103, 4233, 1432, 1793, 301, 1910, 5048, 7410, 3908, 11057, 7205, 2316…	1367	367	10622	1.63028	0.0617002	0.0157954	0.0240218
GOTERM_BP_ALL	GO:0016477~cell migration	42	0.0255	0.0336846	885, 10451, 3670, 9637, 5728, 5578, 8613, 283, 9638, 634, 7291, 25932, 7060, 3672, 23560, 3910, 83666, 4233, 1793, 5048, 3909, 1910, 7410, 3912, 3908, 7472, 154796, 11057, 7205, 3675, 4898, 858, 6850, 2335, 6376, 51804, 23607, 91624, 3791, 7042, 6585, 7414,	1367	240	10622	1.3598	1	0.749502	47.9396
Functional Group 10	Median: 7.1439664083054E-4	Geo: 5.610871325990043E-4	3670, 7791, 3983, 3987, 7739, 7205, 10611, 11155, 29995, 2274, 1465, 9645, 84962, 9124, 2273, 4892, 5829, 26136, 4026, 8572, 1466,
Category	Term	Count	%	PValue	Genes	List Total	Pop Hits	Pop Total	Fold Enrichment	Bonferroni	Benjamini	FDR
SMART	SM00132:LIM	21	0.0128	3.03896e-05	3670, 7791, 3983, 3987, 7739, 7205, 10611, 11155, 29995, 2274, 1465, 9645, 84962, 9124, 2273, 4892, 5829, 26136, 4026, 8572, 1466,	845	63	6965	2.74753	0.0179196	0.00900031	0.0448224
SP_PIR_KEYWORDS	lim domain	19	0.0116	0.000178341	3670, 7791, 3983, 7739, 7205, 10611, 11155, 29995, 2274, 1465, 9645, 9124, 2273, 4892, 5829, 26136, 4026, 8572, 1466,	1497	59	12106	2.60424	0.16797	0.0107585	0.282496
INTERPRO	IPR001781:Zinc finger, LIM-type	19	0.0116	0.000300813	3670, 7791, 3983, 7739, 7205, 10611, 11155, 29995, 2274, 1465, 9645, 9124, 2273, 4892, 5829, 26136, 4026, 8572, 1466,	1480	60	11697	2.50274	0.803608	0.556838	0.575637
UP_SEQ_FEATURE	domain:LIM zinc-binding 3	9	0.0055	0.00112798	2273, 7791, 5829, 26136, 4026, 7205, 11155, 10611, 2274,	1278	18	9709	3.79851	1	0.999882	2.38212
UP_SEQ_FEATURE	domain:LIM zinc-binding 2	13	0.0079	0.00411911	7791, 3670, 10611, 11155, 7205, 29995, 2274, 1465, 2273, 5829, 4026, 26136, 1466,	1278	40	9709	2.46903	1	0.999356	8.43985
UP_SEQ_FEATURE	domain:LIM zinc-binding 1	13	0.0079	0.00411911	7791, 3670, 10611, 11155, 7205, 29995, 2274, 1465, 2273, 5829, 4026, 26136, 1466,	1278	40	9709	2.46903	1	0.999356	8.43985

## Sheet: GWAS_functional_clustering
Functional clustering for the top 1,649 GWAS genes.
Functional Group 1	Median: 2.1842390908447653E-6	Geo: 3.7601671393215595E-6	1952, 9620, 10451, 4815, 131566, 9378, 214, 1012, 4323, 1828, 5010, 8496, 54822, 57152, 22795, 3909, 3682, 8406, 4685, 4684, 29119, 5829, 64072, 1826, 4026, 1496, 8828, 3339, 1010, 51705, 22871, 7399, 28316, 65217, 10085, 976, 1016, 284217, 89782, 63923, 85301, 8641, 4745, 5618, 953, 92211, 221935, 5239, 8516, 259, 2762, 5101, 10225, 56112, 87, 10420, 131450, 54549, 3683, 2015, 950, 27255, 2153, …
Category	Term	Count	%	PValue	Genes	List Total	Pop Hits	Pop Total	Fold Enrichment	Bonferroni	Benjamini	FDR
GOTERM_BP_ALL	GO:0007155~cell adhesion	117	0.0711	2.18424e-06	1952, 9620, 10451, 4815, 131566, 9378, 214, 1012, 4323, 1828, 5010, 8496, 54822, 57152, 22795, 3909, 3682, 8406, 4685, 4684, 29119, 5829, 64072, 1826, 4026, 1496, 8828, 3339, 1010, 51705, 22871, 7399, 28316, 65217, 10085, 976, 1016, 284217, 89782, 63923, 85301, 8641, 4745, 5618, 953, 92211, 221935, 5239, 8516, 259, 2762, 5101, 10225, 56112, 87, 10420, 131450, 54549, 3683, 2015, 950, 27255, 2153, …	1276	640	10622	1.52181	0.0109698	0.00550003	0.00416101
GOTERM_BP_ALL	GO:0022610~biological adhesion	117	0.0711	2.18424e-06	1952, 9620, 10451, 4815, 131566, 9378, 214, 1012, 4323, 1828, 5010, 8496, 54822, 57152, 22795, 3909, 3682, 8406, 4685, 4684, 29119, 5829, 64072, 1826, 4026, 1496, 8828, 3339, 1010, 51705, 22871, 7399, 28316, 65217, 10085, 976, 1016, 284217, 89782, 63923, 85301, 8641, 4745, 5618, 953, 92211, 221935, 5239, 8516, 259, 2762, 5101, 10225, 56112, 87, 10420, 131450, 54549, 3683, 2015, 950, 27255, 2153, …	1276	640	10622	1.52181	0.0109698	0.00550003	0.00416101
SP_PIR_KEYWORDS	cell adhesion	68	0.0413	1.11435e-05	4815, 3683, 9378, 214, 27255, 8840, 1012, 1828, 27283, 3909, 22795, 9379, 3682, 8406, 3680, 4685, 1002, 9369, 1009, 26047, 4684, 945, 347902, 351, 3678, 3687, 64072, 5829, 57348, 8038, 1826, 4026, 91653, 64084, 1006, 1303, 4978, 960, 56114, 1500, 1010, 7455, 22871, 22801, 53942, 64098, 28316, 65217, 152330, 3910, 7045, 5797, 5318, 10085, 976, 1016, 284217, 3908, 29780, 8641, 4756, 221935, 5239, 8…	1460	331	12106	1.70345	0.0114233	0.00382234	0.0176734
Functional Group 2	Median: 2.3970316879355912E-4	Geo: 8.64878055758329E-5	1952, 3815, 9620, 3802, 3710, 1182, 93107, 286, 214, 9056, 10717, 9863, 59341, 1012, 57619, 116085, 4323, 166647, 117194, 10397, 5010, 1207, 10867, 54822, 1488, 51196, 57549, 26740, 4685, 366, 23284, 29119, 941, 5799, 3566, 23167, 3037, 1826, 80380, 4026, 26996, 7056, 5733, 3559, 4161, 10329, 1010, 2790, 154810, 921, 51705, 22871, 3763, 2911, 5793, 79850, 2066, 51299, 3747, 3556, 364, 3643, 1759,…
Category	Term	Count	%	PValue	Genes	List Total	Pop Hits	Pop Total	Fold Enrichment	Bonferroni	Benjamini	FDR
GOTERM_CC_ALL	GO:0005886~plasma membrane	371	0.2254	1.81264e-09	1952, 3815, 9620, 3802, 3710, 1182, 93107, 286, 214, 9056, 10717, 9863, 59341, 1012, 57619, 116085, 4323, 166647, 117194, 10397, 5010, 1207, 10867, 54822, 1488, 51196, 57549, 26740, 4685, 366, 23284, 29119, 941, 5799, 3566, 23167, 3037, 1826, 80380, 4026, 26996, 7056, 5733, 3559, 4161, 10329, 1010, 2790, 154810, 921, 51705, 22871, 3763, 2911, 5793, 79850, 2066, 51299, 3747, 3556, 364, 3643, 1759,…	1350	2334	11069	1.30331	1.53349e-06	1.53349e-06	2.80284e-06
GOTERM_CC_ALL	GO:0044459~plasma membrane part	260	0.158	9.74686e-08	3815, 9620, 3802, 1182, 93107, 214, 286, 9056, 10717, 9863, 1012, 57619, 116085, 4323, 5010, 10867, 1488, 57549, 366, 29119, 5799, 3566, 3037, 1826, 4026, 7056, 5733, 3559, 4161, 10329, 2790, 921, 154810, 51705, 3763, 22871, 2911, 5793, 2066, 3556, 364, 3643, 3747, 1759, 2890, 83959, 7132, 3359, 4627, 11122, 624, 146212, 23677, 1439, 2913, 1740, 5786, 6336, 777, 8516, 23504, 857, 10225, 23431, 93…	1350	1588	11069	1.34245	8.24551e-05	4.12284e-05	0.000150713
SP_PIR_KEYWORDS	glycoprotein	406	0.2467	1.77444e-05	9620, 3815, 131096, 1182, 214, 3467, 1012, 116085, 4323, 5806, 22795, 57152, 9956, 2012, 4685, 1804, 3566, 7066, 5733, 7056, 79148, 5858, 4161, 921, 51705, 2066, 3643, 3556, 2890, 7132, 3359, 11122, 624, 1439, 57512, 63923, 9507, 139411, 10371, 92737, 221935, 7076, 259, 10225, 64714, 3351, 10803, 4318, 3062, 54549, 10345, 1363, 27255, 5791, 2153, 1690, 11249, 132204, 59352, 80144, 203190, 3680, 1…	1460	2827	12106	1.19083	0.0181284	0.00456323	0.0281411
SP_PIR_KEYWORDS	membrane	535	0.325	2.76948e-05	3815, 9620, 131096, 1182, 93107, 214, 57617, 10717, 1384, 1012, 116085, 4323, 117194, 10397, 4724, 84978, 146705, 54822, 9956, 51196, 2012, 638, 4685, 1804, 3566, 23167, 4026, 80852, 7056, 5733, 4161, 10329, 2235, 2790, 921, 51705, 3763, 81614, 2066, 3556, 3643, 364, 2890, 7132, 3359, 23345, 11122, 83943, 624, 23677, 1439, 57512, 5865, 139411, 92737, 2888, 221935, 857, 10225, 23431, 1353, 3351, 1…	1460	3863	12106	1.14836	0.02815	0.00569448	0.0439183
SP_PIR_KEYWORDS	transmembrane	420	0.2552	3.46374e-05	9620, 3815, 131096, 1182, 93107, 214, 116085, 4323, 117194, 84978, 54822, 9956, 2012, 638, 4685, 1804, 3566, 5733, 7056, 4161, 10329, 921, 51705, 3763, 81614, 2066, 3556, 3643, 364, 2890, 7132, 3359, 23345, 11122, 624, 83943, 1439, 57512, 139411, 92737, 221935, 857, 10225, 1353, 3351, 10803, 3062, 81035, 54549, 1718, 10345, 5791, 8519, 51390, 132204, 59352, 4033, 80144, 3680, 9069, 490, 133121, 1…	1460	2958	12106	1.17733	0.0350816	0.00593428	0.0549248
GOTERM_CC_ALL	GO:0016020~membrane	670	0.407	7.51306e-05	3815, 9620, 131096, 1182, 93107, 214, 57617, 10717, 51285, 1384, 1012, 57619, 116085, 4323, 117194, 10397, 4724, 84978, 146705, 54822, 160335, 22795, 9956, 51196, 2012, 8406, 638, 4685, 1804, 29119, 3566, 23167, 80380, 4026, 80852, 7056, 5733, 4161, 10329, 2235, 2790, 921, 51705, 3763, 55254, 81614, 2066, 3556, 364, 3643, 1759, 2890, 7132, 3359, 84867, 23345, 11122, 201266, 83943, 624, 146212, 23…	1350	4953	11069	1.10913	0.0615849	0.0157651	0.11611
UP_SEQ_FEATURE	topological domain:Cytoplasmic	275	0.1671	0.00010052	1952, 3815, 114788, 9620, 131096, 3802, 3710, 93107, 214, 64218, 59341, 4323, 166647, 117194, 5010, 10867, 54822, 9956, 26740, 4685, 1804, 366, 23284, 941, 5799, 3566, 3037, 123606, 1826, 26996, 7056, 5733, 3559, 4161, 10329, 108, 1010, 921, 51705, 3763, 22871, 5793, 8747, 2066, 3556, 364, 3643, 2890, 83959, 7132, 23345, 11122, 624, 1439, 57512, 5786, 777, 8516, 90134, 53353, 857, 5101, 10225, 93…	1185	1848	9709	1.21923	0.800215	0.205524	0.214511
GOTERM_CC_ALL	GO:0044425~membrane part	560	0.3402	0.000222909	3815, 9620, 131096, 1182, 93107, 214, 10717, 1012, 57619, 116085, 4323, 117194, 4724, 84978, 54822, 160335, 9956, 51196, 2012, 638, 4685, 1804, 29119, 3566, 80380, 4026, 7056, 5733, 4161, 10329, 2790, 921, 51705, 3763, 55254, 81614, 2066, 3556, 3643, 364, 1759, 2890, 7132, 3359, 84867, 23345, 11122, 201266, 83943, 624, 146212, 23677, 1439, 57512, 222553, 139411, 92737, 2888, 221935, 857, 10225, 2…	1350	4101	11069	1.11963	0.171884	0.0370178	0.344123
GOTERM_CC_ALL	GO:0031226~intrinsic to plasma membrane	172	0.1045	0.000236429	9620, 185, 5031, 4815, 3802, 131566, 93107, 9378, 214, 9056, 6546, 4323, 9217, 7010, 9953, 10867, 51348, 238, 3682, 10559, 4916, 4241, 366, 284252, 5799, 10165, 8671, 2903, 3566, 3037, 1826, 23428, 7056, 5733, 2863, 7108, 4161, 10329, 65987, 3767, 6263, 921, 5794, 1268, 130535, 8001, 22871, 3763, 2911, 5793, 2917, 2066, 3747, 3643, 364, 3556, 7132, 3359, 4627, 976, 11122, 2042, 6653, 624, 146212,…	1350	1096	11069	1.28675	0.181304	0.0327907	0.364959
SP_PIR_KEYWORDS	signal	331	0.2011	0.000242978	1952, 3815, 114788, 9620, 3802, 214, 652, 11173, 64218, 3467, 1012, 4323, 166647, 5806, 5322, 1672, 57152, 22795, 57549, 8406, 4685, 23284, 941, 5799, 3566, 7066, 1826, 54538, 7056, 3559, 79148, 5858, 3485, 1010, 921, 51705, 22871, 2911, 7399, 5793, 8747, 2066, 51299, 3556, 3643, 2890, 7132, 3359, 10954, 729, 10085, 4982, 11122, 284217, 1439, 57512, 10551, 63923, 2913, 9507, 5786, 92737, 10371, 2…	1460	2320	12106	1.18301	0.22162	0.022519	0.384697
GOTERM_CC_ALL	GO:0005887~integral to plasma membrane	170	0.1033	0.000251627	9620, 185, 5031, 4815, 3802, 131566, 93107, 9378, 214, 9056, 6546, 4323, 9217, 7010, 9953, 10867, 51348, 238, 3682, 10559, 4916, 4241, 366, 284252, 5799, 10165, 8671, 2903, 3566, 3037, 1826, 23428, 7056, 5733, 2863, 7108, 4161, 10329, 65987, 3767, 6263, 921, 5794, 1268, 130535, 8001, 22871, 3763, 2911, 5793, 2917, 2066, 3747, 3643, 364, 3556, 7132, 3359, 4627, 976, 11122, 2042, 6653, 624, 146212,…	1350	1082	11069	1.28824	0.191765	0.0299568	0.388377
UP_SEQ_FEATURE	glycosylation site:N-linked (GlcNAc...)	335	0.2035	0.000382856	1952, 3815, 114788, 9620, 131096, 3802, 1182, 214, 652, 11173, 64218, 3467, 1012, 166647, 5806, 10867, 22795, 9956, 2012, 26740, 4685, 1804, 23284, 941, 5799, 3566, 123606, 7066, 1826, 54538, 26996, 7056, 5733, 3559, 79148, 5858, 4161, 108, 1010, 921, 51705, 22871, 5793, 8747, 2066, 3556, 3643, 2890, 83959, 7132, 729, 4982, 11122, 624, 284217, 1439, 57512, 63923, 9507, 5786, 2162, 777, 10371, 707…	1185	2349	9709	1.16847	0.997834	0.376195	0.814677
UP_SEQ_FEATURE	transmembrane region	339	0.206	0.000421166	1952, 3815, 114788, 9620, 131096, 3802, 3710, 1182, 93107, 214, 64218, 59341, 4323, 166647, 117194, 5010, 10867, 54822, 9956, 2012, 638, 26740, 4685, 1804, 366, 23284, 941, 5799, 3566, 3037, 123606, 1826, 26996, 7056, 5733, 3559, 4161, 10329, 108, 1010, 921, 51705, 22871, 3763, 5793, 81614, 79850, 8747, 2066, 3556, 364, 3643, 2890, 83959, 7132, 23345, 11122, 624, 1439, 57512, 5786, 777, 8516, 901…	1185	2382	9709	1.16604	0.998828	0.382493	0.895846
UP_SEQ_FEATURE	topological domain:Extracellular	219	0.133	0.000632429	114788, 9620, 3815, 1952, 3802, 3710, 214, 59341, 64218, 166647, 4323, 117194, 5010, 10867, 54822, 26740, 4685, 1804, 366, 23284, 941, 5799, 3566, 3037, 123606, 1826, 26996, 5733, 7056, 3559, 4161, 10329, 1010, 921, 51705, 3763, 22871, 5793, 8747, 2066, 3556, 364, 3643, 2890, 83959, 7132, 11122, 624, 1439, 57512, 5786, 777, 8516, 53353, 5101, 10225, 3351, 10803, 3062, 7173, 3683, 2015, 5205, 5791…	1185	1471	9709	1.2198	0.99996	0.449097	1.34233
UP_SEQ_FEATURE	signal peptide	290	0.1762	0.00108635	1952, 3815, 114788, 9620, 3802, 214, 652, 11173, 64218, 3467, 1012, 4323, 166647, 5806, 5322, 1672, 57152, 22795, 8406, 4685, 23284, 941, 5799, 3566, 7066, 1826, 54538, 7056, 79148, 5858, 3559, 3485, 1010, 921, 51705, 22871, 5793, 8747, 2066, 3556, 3643, 2890, 7132, 10954, 729, 10085, 4982, 11122, 284217, 1439, 57512, 10551, 63923, 9507, 5786, 10371, 7076, 8516, 53353, 259, 64714, 80832, 5101, 10…	1185	2031	9709	1.16989	1	0.619944	2.29517
GOTERM_CC_ALL	GO:0016021~integral to membrane	478	0.2904	0.00183047	9620, 3815, 131096, 1182, 93107, 214, 116085, 4323, 117194, 84978, 54822, 160335, 9956, 2012, 638, 4685, 1804, 3566, 80380, 5733, 7056, 4161, 10329, 2790, 921, 51705, 3763, 55254, 81614, 2066, 3556, 3643, 364, 2890, 7132, 3359, 84867, 23345, 11122, 201266, 624, 146212, 83943, 1439, 57512, 222553, 139411, 92737, 221935, 857, 10225, 1353, 3351, 10803, 23732, 3062, 81035, 54549, 1718, 10345, 5791, 8…	1350	3524	11069	1.11216	0.787751	0.143584	2.79325
GOTERM_CC_ALL	GO:0031224~intrinsic to membrane	480	0.2916	0.00186489	9620, 3815, 131096, 1182, 93107, 214, 116085, 4323, 117194, 84978, 54822, 160335, 9956, 2012, 638, 4685, 1804, 3566, 80380, 5733, 7056, 4161, 10329, 2790, 921, 51705, 3763, 55254, 81614, 2066, 3556, 3643, 364, 2890, 7132, 3359, 84867, 23345, 11122, 201266, 624, 146212, 83943, 1439, 57512, 222553, 139411, 92737, 221935, 857, 10225, 1353, 3351, 10803, 23732, 3062, 81035, 54549, 1718, 10345, 5791, 8…	1350	3542	11069	1.11114	0.793853	0.133732	2.84506
UP_SEQ_FEATURE	disulfide bond	238	0.1446	0.00264912	1952, 114788, 9620, 3815, 3802, 214, 652, 11173, 64218, 3467, 4323, 5806, 5322, 1672, 57152, 22795, 9956, 8406, 26740, 4685, 2745, 23284, 941, 3566, 7066, 1826, 54538, 7056, 79148, 3559, 3485, 921, 22871, 8747, 2066, 3556, 3643, 7132, 10954, 729, 10085, 4982, 11122, 284217, 624, 1439, 63923, 9507, 10371, 7076, 8516, 259, 53353, 10225, 64714, 931, 3351, 64094, 10803, 4318, 7173, 10345, 3683, 2015,…	1185	1658	9709	1.17611	1	0.842406	5.509
Functional Group 3	Median: 1.3824783419599882E-4	Geo: 4.461620311287491E-4	79625, 5794, 50937, 27255, 7399, 5793, 53942, 152330, 266727, 3643, 7010, 5796, 5797, 9256, 1630, 11122, 2042, 25890, 57549, 6653, 50615, 1439, 63923, 4685, 2047, 64778, 51379, 4684, 5618, 4756, 221935, 114088, 3566, 23504, 23245, 1826, 91653, 54538, 3460, 1303, 55521, 4638, 54549, 163702, 2162,
Category	Term	Count	%	PValue	Genes	List Total	Pop Hits	Pop Total	Fold Enrichment	Bonferroni	Benjamini	FDR
INTERPRO	IPR003961:Fibronectin, type III	43	0.0261	4.43641e-07	79625, 5794, 50937, 27255, 7399, 5793, 53942, 152330, 266727, 3643, 7010, 5796, 5797, 9256, 1630, 11122, 2042, 25890, 57549, 6653, 50615, 1439, 63923, 4685, 2047, 64778, 51379, 4684, 5618, 4756, 221935, 114088, 3566, 23504, 23245, 1826, 91653, 54538, 3460, 1303, 55521, 4638, 54549,	1413	158	11697	2.25291	0.00239722	0.00239722	0.000851276
INTERPRO	IPR008957:Fibronectin, type III-like fold	41	0.0249	2.2408e-06	5794, 50937, 27255, 7399, 5793, 53942, 152330, 3643, 7010, 5796, 5797, 1630, 163702, 11122, 2042, 25890, 57549, 6653, 50615, 1439, 63923, 4685, 2047, 64778, 51379, 2162, 4684, 5618, 4756, 221935, 114088, 3566, 23504, 1826, 91653, 54538, 3460, 1303, 55521, 4638, 54549,	1413	156	11697	2.17566	0.0120496	0.00604304	0.00429966
SMART	SM00060:FN3	43	0.0261	9.67232e-06	79625, 5794, 50937, 27255, 7399, 5793, 53942, 152330, 266727, 3643, 7010, 5796, 5797, 9256, 1630, 11122, 2042, 25890, 57549, 6653, 50615, 1439, 63923, 4685, 2047, 64778, 51379, 4684, 5618, 4756, 221935, 114088, 3566, 23504, 23245, 1826, 91653, 54538, 3460, 1303, 55521, 4638, 54549,	951	158	6965	1.99321	0.00573853	0.00573853	0.014268
UP_SEQ_FEATURE	domain:Fibronectin type-III 2	25	0.0152	0.000138248	27255, 53942, 152330, 3643, 5796, 7010, 5797, 9256, 11122, 1630, 2042, 25890, 6653, 1439, 4685, 63923, 2047, 4684, 5618, 4756, 23504, 54538, 1826, 3460, 1303,	1185	90	9709	2.2759	0.890849	0.218167	0.294909
UP_SEQ_FEATURE	domain:Fibronectin type-III 1	25	0.0152	0.000138248	27255, 53942, 152330, 3643, 5796, 7010, 5797, 9256, 11122, 1630, 2042, 25890, 6653, 1439, 4685, 63923, 2047, 4684, 5618, 4756, 23504, 54538, 1826, 3460, 1303,	1185	90	9709	2.2759	0.890849	0.218167	0.294909
UP_SEQ_FEATURE	domain:Fibronectin type-III 3	15	0.0091	0.00853865	6653, 63923, 27255, 53942, 152330, 4756, 23504, 1826, 7010, 5796, 5797, 9256, 1303, 11122, 1630,	1185	58	9709	2.11894	1	0.925143	16.7386
UP_SEQ_FEATURE	domain:Fibronectin type-III 4	12	0.0073	0.0143846	4756, 152330, 6653, 63923, 1826, 5796, 5797, 27255, 1303, 53942, 1630, 11122,	1185	44	9709	2.23452	1	0.980442	26.6197
UP_SEQ_FEATURE	domain:Fibronectin type-III 6	6	0.0036	0.103482	4756, 6653, 63923, 1826, 1303, 1630,	1185	21	9709	2.34093	1	0.999937	90.3045
UP_SEQ_FEATURE	domain:Fibronectin type-III 5	6	0.0036	0.299917	4756, 6653, 63923, 1826, 1303, 1630,	1185	30	9709	1.63865	1	1	99.9508
Functional Group 4	Median: 5.477447401181912E-4	Geo: 8.780459865884935E-4	6262, 6263, 7223, 3710, 4308, 116443, 6261, 6336, 777, 2206, 10368, 59341, 55799, 3708, 10369, 783, 773, 3709, 782, 54822, 776, 57419, 490, 6546, 57620, 6547, 261729, 2512, 94097, 4241, 57348, 5350,
Category	Term	Count	%	PValue	Genes	List Total	Pop Hits	Pop Total	Fold Enrichment	Bonferroni	Benjamini	FDR
GOTERM_MF_ALL	GO:0005262~calcium channel activity	21	0.0128	0.000118125	6262, 6263, 7223, 3710, 4308, 116443, 6261, 6336, 777, 2206, 10368, 59341, 55799, 3708, 10369, 783, 773, 3709, 782, 54822, 776,	1391	68	11382	2.52698	0.27575	0.0289031	0.21027
SP_PIR_KEYWORDS	calcium transport	22	0.0134	0.000264458	6262, 6263, 57419, 7223, 3710, 490, 6261, 777, 6546, 10368, 59341, 55799, 3708, 10369, 783, 773, 3709, 782, 57620, 6547, 54822, 776,	1460	78	12106	2.33871	0.238673	0.0207579	0.418639
SP_PIR_KEYWORDS	Calcium channel	17	0.0103	0.000547745	6263, 6262, 7223, 3710, 6261, 777, 10368, 59341, 55799, 3708, 10369, 783, 773, 3709, 782, 54822, 776,	1460	55	12106	2.56291	0.431571	0.034689	0.865261
GOTERM_BP_ALL	GO:0015674~di-, tri-valent inorganic cation transport	28	0.017	0.00448248	261729, 6263, 57419, 2512, 7223, 3710, 6546, 59341, 3708, 10369, 783, 94097, 773, 782, 54822, 6547, 6262, 4241, 490, 6261, 777, 10368, 55799, 57348, 5350, 3709, 57620, 776,	1276	134	10622	1.73944	1	0.697015	8.20253
GOTERM_BP_ALL	GO:0006816~calcium ion transport	23	0.014	0.00680441	6262, 6263, 57419, 7223, 3710, 490, 6261, 777, 6546, 10368, 59341, 55799, 3708, 10369, 783, 5350, 773, 3709, 782, 57620, 6547, 54822, 776,	1276	106	10622	1.80625	1	0.806386	12.1966
Functional Group 5	Median: 0.0033889922173349126	Geo: 0.001183550956446596	10451, 54566, 9910, 57480, 9882, 2887, 5336, 7074, 114876, 56899, 8660, 5783, 8618, 57664, 1759, 130271, 55691, 6710, 23362, 26052, 84978, 79981, 5924, 27071, 23136, 57475, 25894, 10000, 6452, 5923, 93664, 4651, 55816, 9844, 2888, 121512, 83660, 221178, 338872, 114884, 9253, 22821, 9479, 55620, 51466, 54518, 22866, 23092, 59339, 4983, 9922, 7410, 547, 153090,
Category	Term	Count	%	PValue	Genes	List Total	Pop Hits	Pop Total	Fold Enrichment	Bonferroni	Benjamini	FDR
INTERPRO	IPR011993:Pleckstrin homology-type	48	0.0292	5.86324e-05	10451, 54566, 9910, 57480, 9882, 2887, 5336, 7074, 114876, 56899, 8660, 5783, 8618, 57664, 1759, 130271, 55691, 6710, 23362, 26052, 84978, 79981, 5924, 27071, 23136, 57475, 25894, 10000, 6452, 5923, 93664, 4651, 55816, 9844, 2888, 121512, 83660, 221178, 338872, 114884, 9253, 22821, 9479, 55620, 51466, 54518, 22866, 23092, 59339,	1413	220	11697	1.80614	0.271823	0.0514952	0.112447
INTERPRO	IPR001849:Pleckstrin-like	40	0.0243	0.000697626	10451, 4983, 57480, 9922, 2887, 5336, 7074, 114876, 8660, 8618, 57664, 1759, 130271, 6710, 23362, 26052, 7410, 5924, 547, 27071, 57475, 25894, 153090, 10000, 6452, 5923, 93664, 4651, 55816, 9844, 2888, 121512, 221178, 338872, 114884, 22821, 55620, 54518, 22866, 23092, 59339,	1413	192	11697	1.72461	0.977074	0.236374	1.33018
SMART	SM00233:PH	40	0.0243	0.00608036	10451, 4983, 57480, 9922, 2887, 5336, 7074, 114876, 8660, 8618, 57664, 1759, 130271, 6710, 23362, 26052, 7410, 5924, 547, 27071, 57475, 25894, 153090, 10000, 6452, 5923, 93664, 4651, 55816, 9844, 2888, 121512, 221178, 338872, 114884, 22821, 55620, 54518, 22866, 23092, 59339,	951	192	6965	1.52581	0.973453	0.453822	8.60444
UP_SEQ_FEATURE	domain:PH	24	0.0146	0.00788966	7410, 10451, 547, 27071, 4983, 57480, 10000, 2887, 5336, 6452, 93664, 55816, 9844, 2888, 8660, 8618, 1759, 57664, 22821, 55620, 26052, 54518, 22866, 23092,	1185	112	9709	1.7557	1	0.912875	15.5666
Functional Group 6	Median: 0.0027503055970654776	Geo: 0.002448841957623695	6263, 131096, 7223, 3710, 4308, 93107, 59341, 3708, 3786, 81033, 3745, 3751, 3747, 773, 56479, 3756, 54822, 6262, 6261, 6337, 3785, 6336, 777, 1258, 90134, 54714, 3709, 3755, 776, 3761, 783, 782, 116443, 284252, 2903, 55799, 3758, 65987, 3767, 130535, 57528, 3763, 2206, 27345, 10369, 3359, 83959, 3781, 146212, 10368, 54207, 51305, 1182, 1186, 1185, 366, 84134, 57348, 10257, 2898, 8001, 364, 2890,…
Category	Term	Count	%	PValue	Genes	List Total	Pop Hits	Pop Total	Fold Enrichment	Bonferroni	Benjamini	FDR
INTERPRO	IPR005821:Ion transport	29	0.0176	2.77471e-05	6263, 131096, 7223, 3710, 4308, 93107, 59341, 3708, 3786, 81033, 3745, 3751, 3747, 773, 56479, 3756, 54822, 6262, 6261, 6337, 3785, 6336, 777, 1258, 90134, 54714, 3709, 3755, 776,	1413	104	11697	2.30833	0.13939	0.0488066	0.0532289
GOTERM_MF_ALL	GO:0005261~cation channel activity	52	0.0316	2.84111e-05	131096, 3710, 93107, 59341, 3761, 3745, 81033, 783, 56479, 782, 54822, 116443, 6337, 284252, 2903, 55799, 3758, 3709, 65987, 3767, 6263, 7223, 130535, 57528, 4308, 3763, 2206, 3708, 3786, 3751, 27345, 3747, 10369, 3359, 83959, 773, 3781, 3756, 146212, 6262, 6261, 3785, 777, 6336, 10368, 54207, 1258, 90134, 54714, 51305, 3755, 776,	1391	236	11382	1.80295	0.0746579	0.0255323	0.0506117
GOTERM_MF_ALL	GO:0022838~substrate specific channel activity	67	0.0407	4.27984e-05	131096, 1182, 3710, 1186, 93107, 59341, 3761, 81033, 3745, 783, 56479, 782, 54822, 1185, 116443, 6337, 366, 284252, 55799, 2903, 84134, 57348, 10257, 3758, 3709, 2898, 65987, 3767, 6263, 7223, 130535, 57528, 4308, 8001, 3763, 2206, 3708, 3786, 3751, 364, 27345, 3747, 10369, 2890, 83959, 3359, 773, 3756, 3781, 146212, 6262, 6261, 2894, 3785, 6336, 777, 2554, 10368, 54207, 4284, 1258, 90134, 54714,…	1391	334	11382	1.64142	0.110312	0.0287984	0.0762321
GOTERM_BP_ALL	GO:0051179~localization	359	0.2181	5.17127e-05	9620, 131096, 3710, 1182, 93107, 286, 57617, 9056, 10717, 8536, 59341, 1384, 1012, 57619, 116085, 4323, 5806, 55187, 1207, 26227, 113130, 54822, 10133, 7227, 2745, 10529, 366, 4704, 85477, 54538, 51199, 2645, 79890, 23041, 2512, 22871, 3763, 114876, 3747, 364, 1759, 2890, 7163, 83959, 3359, 4627, 25924, 1793, 201266, 83943, 284217, 146212, 23677, 63923, 5865, 10212, 222553, 6336, 777, 6390, 84342…	1276	2509	10622	1.1911	0.229839	0.0833706	0.0984694
GOTERM_MF_ALL	GO:0022803~passive transmembrane transporter activity	69	0.0419	7.52803e-05	131096, 1182, 3710, 1186, 93107, 59341, 358, 3761, 81033, 3745, 783, 56479, 782, 54822, 1185, 116443, 54763, 6337, 366, 284252, 55799, 2903, 84134, 57348, 10257, 3758, 3709, 2898, 65987, 3767, 6263, 7223, 130535, 57528, 4308, 8001, 3763, 2206, 3708, 3786, 3751, 364, 27345, 3747, 10369, 2890, 83959, 3359, 773, 3756, 3781, 146212, 6262, 6261, 2894, 3785, 6336, 777, 2554, 10368, 54207, 4284, 1258, 9…	1391	353	11382	1.59943	0.18584	0.0336859	0.134052
GOTERM_MF_ALL	GO:0015267~channel activity	69	0.0419	7.52803e-05	131096, 1182, 3710, 1186, 93107, 59341, 358, 3761, 81033, 3745, 783, 56479, 782, 54822, 1185, 116443, 54763, 6337, 366, 284252, 55799, 2903, 84134, 57348, 10257, 3758, 3709, 2898, 65987, 3767, 6263, 7223, 130535, 57528, 4308, 8001, 3763, 2206, 3708, 3786, 3751, 364, 27345, 3747, 10369, 2890, 83959, 3359, 773, 3756, 3781, 146212, 6262, 6261, 2894, 3785, 6336, 777, 2554, 10368, 54207, 4284, 1258, 9…	1391	353	11382	1.59943	0.18584	0.0336859	0.134052
GOTERM_MF_ALL	GO:0046873~metal ion transmembrane transporter activity	58	0.0352	8.16117e-05	131096, 3710, 93107, 6546, 59341, 3761, 81033, 3745, 783, 56479, 782, 54822, 6833, 116443, 490, 6337, 284252, 55799, 2903, 57348, 3758, 3709, 65987, 3767, 6263, 7223, 130535, 57528, 4308, 3763, 2206, 3708, 3786, 3751, 27345, 3747, 10369, 83959, 3359, 773, 3756, 3781, 201266, 146212, 6262, 6261, 3785, 6336, 777, 10368, 54207, 1258, 90134, 54714, 51305, 3755, 8647, 776,	1391	283	11382	1.677	0.199798	0.0313399	0.145319
GOTERM_MF_ALL	GO:0022836~gated channel activity	56	0.034	8.74951e-05	131096, 1182, 3710, 93107, 1186, 3761, 81033, 3745, 783, 56479, 782, 1185, 116443, 6337, 284252, 55799, 2903, 3758, 3709, 2898, 65987, 3767, 6263, 7223, 130535, 57528, 8001, 3763, 3708, 3786, 3751, 27345, 3747, 10369, 2890, 3359, 773, 3756, 3781, 146212, 6262, 6261, 2894, 3785, 777, 6336, 2554, 10368, 54207, 1258, 90134, 54714, 2895, 51305, 3755, 776,	1391	271	11382	1.69087	0.212553	0.0262017	0.155787
SP_PIR_KEYWORDS	Ionic channel	57	0.0346	8.96012e-05	131096, 1182, 3710, 93107, 1186, 59341, 3761, 81033, 3745, 783, 56479, 782, 54822, 94015, 1185, 116443, 6337, 55799, 2903, 57348, 3758, 3709, 2898, 3767, 6263, 7223, 4308, 8001, 3763, 3708, 3786, 3751, 27345, 3747, 10369, 2890, 3359, 773, 80727, 3756, 3781, 6262, 6261, 2894, 3785, 6336, 777, 2554, 10368, 54207, 1258, 90134, 54714, 2895, 51305, 3755, 776,	1460	281	12106	1.68196	0.0882441	0.0131109	0.142024
GOTERM_MF_ALL	GO:0005216~ion channel activity	64	0.0389	0.000113832	131096, 1182, 3710, 1186, 93107, 59341, 3761, 81033, 3745, 783, 56479, 782, 54822, 1185, 116443, 6337, 284252, 55799, 2903, 84134, 57348, 10257, 3758, 3709, 2898, 65987, 3767, 6263, 7223, 130535, 57528, 4308, 8001, 3763, 2206, 3708, 3786, 3751, 27345, 3747, 10369, 2890, 83959, 3359, 773, 3756, 3781, 146212, 6262, 6261, 2894, 3785, 6336, 777, 2554, 10368, 54207, 1258, 90134, 54714, 2895, 51305, 37…	1391	325	11382	1.61134	0.267207	0.0306109	0.202635
GOTERM_BP_ALL	GO:0006811~ion transport	115	0.0699	0.000159532	5031, 131096, 1182, 3710, 93107, 159963, 6546, 59341, 116085, 81033, 147372, 1207, 782, 54822, 6547, 136227, 1185, 4241, 23327, 10529, 284252, 4704, 8671, 55799, 2903, 10257, 3709, 50617, 65987, 3767, 6263, 23041, 2512, 130535, 8001, 3763, 3747, 2890, 3359, 83959, 773, 6549, 201266, 146212, 57282, 85301, 6336, 777, 10368, 1258, 90134, 10396, 51305, 3755, 81035, 261729, 57419, 81539, 2220, 5205, 1…	1276	688	10622	1.39144	0.553225	0.182435	0.303479
GOTERM_BP_ALL	GO:0030001~metal ion transport	71	0.0431	0.000169426	261729, 131096, 57419, 81539, 3710, 93107, 159963, 6546, 59341, 3761, 125206, 81033, 3745, 783, 56479, 3356, 782, 6547, 54822, 6833, 4241, 10723, 490, 23327, 6337, 201780, 284252, 4704, 8671, 55799, 57348, 3758, 3709, 65987, 3767, 6263, 55532, 7223, 2512, 130535, 57528, 3763, 3708, 3786, 285195, 3751, 27345, 3747, 10369, 83959, 94097, 773, 3756, 3781, 6549, 201266, 146212, 6262, 57282, 6261, 3785…	1276	382	10622	1.54721	0.575003	0.157292	0.322272
GOTERM_BP_ALL	GO:0006810~transport	302	0.1835	0.000261902	131096, 1182, 3710, 93107, 286, 57617, 9056, 10717, 8536, 1384, 59341, 1012, 116085, 5806, 1207, 26227, 54822, 10133, 7227, 2745, 10529, 366, 4704, 85477, 2645, 23041, 79890, 2512, 22871, 3763, 114876, 3747, 364, 1759, 2890, 83959, 3359, 4627, 25924, 1793, 201266, 83943, 146212, 23677, 5865, 10212, 222553, 6336, 777, 6390, 84342, 79443, 92737, 27342, 90134, 53353, 259, 80832, 857, 23431, 3755, 81…	1276	2112	10622	1.19033	0.733606	0.197853	0.497759
GOTERM_BP_ALL	GO:0051234~establishment of localization	309	0.1877	0.000533029	131096, 3710, 1182, 93107, 286, 57617, 9056, 10717, 8536, 59341, 1384, 1012, 116085, 5806, 1207, 26227, 113130, 54822, 10133, 7227, 2745, 10529, 366, 4704, 85477, 2645, 23041, 79890, 2512, 22871, 3763, 114876, 3747, 364, 1759, 2890, 7163, 83959, 3359, 4627, 25924, 1793, 201266, 83943, 146212, 23677, 5865, 10212, 222553, 6336, 777, 6390, 84342, 79443, 92737, 27342, 90134, 53353, 259, 80832, 857, 2…	1276	2188	10622	1.17562	0.932289	0.319308	1.01058
UP_SEQ_FEATURE	region of interest:Segment H5 (pore-forming)	11	0.0067	0.00115474	131096, 3786, 81033, 3745, 3751, 90134, 93107, 56479, 3785, 3756, 3755,	1185	28	9709	3.21878	1	0.622527	2.43798
SP_PIR_KEYWORDS	voltage-gated channel	31	0.0188	0.0012587	3767, 131096, 1182, 93107, 1186, 3763, 3761, 3786, 81033, 3745, 3751, 3747, 10369, 783, 773, 56479, 3756, 782, 1185, 6337, 3785, 777, 6336, 10368, 54207, 55799, 90134, 3758, 51305, 3755, 776,	1460	141	12106	1.82302	0.72707	0.066061	1.97789
GOTERM_BP_ALL	GO:0006812~cation transport	78	0.0474	0.00166495	261729, 131096, 57419, 81539, 3710, 93107, 5205, 159963, 6546, 59341, 3761, 125206, 81033, 3745, 783, 56479, 782, 3356, 6547, 54822, 6833, 4241, 10723, 490, 23327, 6337, 201780, 284252, 23400, 4704, 8671, 55799, 57348, 3758, 3709, 50617, 65987, 3767, 6263, 23041, 55532, 7223, 2512, 130535, 57528, 3763, 3708, 3786, 285195, 3751, 27345, 3747, 10369, 83959, 94097, 773, 3756, 3781, 6549, 201266, 1462…	1276	463	10622	1.40239	0.999778	0.534666	3.1246
GOTERM_MF_ALL	GO:0008324~cation transmembrane transporter activity	80	0.0486	0.00174944	131096, 57419, 81539, 3710, 93107, 6546, 59341, 3761, 81033, 3745, 1347, 783, 56479, 782, 6547, 54822, 6833, 10723, 116443, 490, 6337, 201780, 284252, 8671, 55799, 2903, 64078, 57348, 3758, 3709, 50617, 65987, 3767, 6263, 23041, 55532, 7223, 130535, 57528, 4308, 6575, 3763, 2206, 3708, 3786, 285195, 3751, 3747, 27345, 10369, 83959, 3359, 773, 94097, 3756, 3781, 6549, 146212, 6262, 6507, 6506, 653…	1391	470	11382	1.39278	0.99162	0.245189	3.07176
SP_PIR_KEYWORDS	ion transport	77	0.0468	0.00242205	131096, 57419, 1182, 3710, 1186, 93107, 159963, 6546, 59341, 116085, 3761, 81033, 3745, 783, 56479, 782, 6547, 54822, 94015, 1185, 4241, 10723, 116443, 490, 6337, 201780, 8671, 55799, 2903, 57348, 3758, 3709, 50617, 2898, 3767, 6263, 23041, 55532, 7223, 4308, 8001, 3763, 3708, 3786, 285195, 3751, 27345, 3747, 10369, 2890, 83959, 3359, 773, 94097, 80727, 3756, 3781, 6549, 6262, 57282, 6261, 2894, …	1460	460	12106	1.38797	0.917929	0.112242	3.77329
GOTERM_MF_ALL	GO:0022832~voltage-gated channel activity	36	0.0219	0.00251314	65987, 3767, 131096, 130535, 57528, 1182, 1186, 93107, 3763, 3761, 3786, 81033, 3745, 3751, 3747, 10369, 783, 56479, 773, 3756, 782, 1185, 146212, 6262, 3785, 6336, 284252, 777, 10368, 54207, 55799, 90134, 3758, 51305, 3755, 776,	1391	177	11382	1.66426	0.998964	0.290788	4.38459
GOTERM_MF_ALL	GO:0005244~voltage-gated ion channel activity	36	0.0219	0.00251314	65987, 3767, 131096, 130535, 57528, 1182, 1186, 93107, 3763, 3761, 3786, 81033, 3745, 3751, 3747, 10369, 783, 56479, 773, 3756, 782, 1185, 146212, 6262, 3785, 6336, 284252, 777, 10368, 54207, 55799, 90134, 3758, 51305, 3755, 776,	1391	177	11382	1.66426	0.998964	0.290788	4.38459
UP_SEQ_FEATURE	short sequence motif:Selectivity filter	15	0.0091	0.00298747	3767, 131096, 93107, 3763, 3785, 3761, 3786, 81033, 90134, 3751, 3745, 3758, 56479, 3756, 3755,	1185	52	9709	2.36344	1	0.786956	6.19142
GOTERM_MF_ALL	GO:0022843~voltage-gated cation channel activity	29	0.0176	0.0032137	65987, 3767, 131096, 130535, 57528, 93107, 3763, 3761, 3786, 81033, 3751, 3745, 3747, 10369, 783, 773, 56479, 3756, 782, 146212, 3785, 777, 284252, 6336, 10368, 90134, 3758, 3755, 776,	1391	135	11382	1.75774	0.999848	0.306692	5.57411
GOTERM_MF_ALL	GO:0005267~potassium channel activity	26	0.0158	0.00487963	3767, 65987, 131096, 57528, 130535, 93107, 3763, 3761, 3786, 3751, 3745, 81033, 27345, 3747, 56479, 3781, 3756, 146212, 3785, 284252, 54207, 90134, 3758, 51305, 3755, 776,	1391	120	11382	1.7729	0.999998	0.413953	8.34692
GOTERM_BP_ALL	GO:0006813~potassium ion transport	30	0.0182	0.00501291	65987, 3767, 131096, 57419, 130535, 57528, 93107, 3763, 3761, 3786, 81033, 3745, 3751, 27345, 3747, 56479, 3756, 3781, 3356, 6833, 146212, 10723, 3785, 284252, 54207, 90134, 3758, 51305, 3755, 776,	1276	148	10622	1.68739	1	0.718871	9.12985
GOTERM_MF_ALL	GO:0005249~voltage-gated potassium channel activity	22	0.0134	0.00597161	65987, 3767, 146212, 131096, 130535, 57528, 93107, 3763, 3785, 284252, 3761, 3786, 81033, 3745, 90134, 3751, 3747, 3758, 56479, 3756, 3755, 776,	1391	97	11382	1.85585	1	0.442443	10.1225
GOTERM_MF_ALL	GO:0015075~ion transmembrane transporter activity	97	0.0589	0.00754071	131096, 1182, 3710, 93107, 6546, 59341, 81033, 1347, 782, 54822, 6547, 1185, 284252, 8671, 2903, 55799, 10257, 3709, 50617, 3767, 65987, 6263, 23041, 130535, 8001, 3763, 3747, 2890, 3359, 83959, 773, 6549, 201266, 146212, 57282, 777, 6336, 10368, 1258, 1352, 90134, 10396, 1353, 51305, 3755, 57419, 81539, 5205, 1186, 3761, 3745, 783, 56479, 6833, 10723, 116443, 490, 201780, 6337, 10057, 23400, 640…	1391	620	11382	1.28018	1	0.475857	12.6172
GOTERM_MF_ALL	GO:0022891~substrate-specific transmembrane transporter activity	110	0.0668	0.00944499	79751, 131096, 1182, 3710, 93107, 9056, 6546, 59341, 116085, 81033, 1347, 782, 54822, 6547, 1185, 10559, 366, 284252, 8671, 10165, 55799, 2903, 10257, 23428, 3709, 50617, 65987, 3767, 6263, 23041, 130535, 8001, 3763, 364, 3747, 2890, 3359, 83959, 773, 6549, 201266, 146212, 57282, 777, 6336, 83884, 10368, 1258, 1352, 90134, 10396, 1353, 51305, 3755, 57419, 81539, 5205, 1186, 6541, 3761, 3745, 783,…	1391	721	11382	1.24839	1	0.544044	15.557
GOTERM_CC_ALL	GO:0008076~voltage-gated potassium channel complex	19	0.0115	0.0100337	65987, 146212, 130535, 57528, 93107, 3763, 3785, 284252, 3761, 3786, 3745, 3751, 27345, 3747, 3758, 56479, 3756, 3755, 776,	1350	83	11069	1.87694	0.999803	0.37747	14.4382
GOTERM_MF_ALL	GO:0022892~substrate-specific transporter activity	130	0.079	0.0171365	79751, 131096, 1182, 3710, 93107, 9056, 6546, 59341, 116085, 81033, 1347, 782, 6547, 54822, 1185, 10559, 3990, 366, 284252, 10165, 8671, 114757, 55799, 2903, 10257, 23428, 3709, 50617, 65987, 3767, 6263, 23041, 130535, 8001, 3763, 338, 364, 3747, 2890, 83959, 3359, 773, 6549, 201266, 6653, 146212, 57282, 6336, 777, 51300, 83884, 10368, 1352, 4284, 1258, 90134, 10396, 1353, 3295, 51305, 3755, 5741…	1391	887	11382	1.19925	1	0.70192	26.5077
GOTERM_BP_ALL	GO:0015672~monovalent inorganic cation transport	48	0.0292	0.0190331	65987, 3767, 131096, 23041, 57419, 81539, 130535, 57528, 93107, 159963, 3763, 6546, 3761, 125206, 3786, 285195, 81033, 3745, 3751, 3747, 27345, 83959, 56479, 3756, 3781, 3356, 6549, 6547, 6833, 146212, 10723, 57282, 23327, 6337, 201780, 3785, 528, 6336, 284252, 4704, 54207, 8671, 90134, 3758, 51305, 3755, 50617, 776,	1276	290	10622	1.37784	1	0.878719	30.6557
GOTERM_MF_ALL	GO:0005215~transporter activity	159	0.0966	0.0225488	79751, 131096, 3710, 1182, 93107, 159963, 148281, 9056, 10717, 6546, 59341, 116085, 81033, 1347, 143425, 26227, 782, 6547, 54822, 1185, 10559, 3990, 366, 284252, 10165, 8671, 114757, 55799, 2903, 10257, 23428, 151473, 3709, 50617, 65987, 3767, 6263, 23041, 130535, 8001, 3763, 338, 6857, 3747, 364, 2890, 83959, 3359, 773, 6549, 201266, 6653, 146212, 57282, 6336, 777, 51300, 83884, 10368, 1352, 157…	1391	1115	11382	1.16685	1	0.749457	33.3943
SP_PIR_KEYWORDS	Potassium channel	15	0.0091	0.0337872	131096, 93107, 3785, 54207, 3761, 3786, 81033, 90134, 3751, 3745, 3747, 51305, 56479, 3756, 3755,	1460	69	12106	1.80256	1	0.587664	42.0256
GOTERM_MF_ALL	GO:0022857~transmembrane transporter activity	115	0.0699	0.0442284	79751, 131096, 1182, 3710, 93107, 9056, 6546, 59341, 116085, 81033, 1347, 782, 54822, 6547, 1185, 10559, 366, 284252, 8671, 10165, 55799, 2903, 10257, 23428, 151473, 3709, 50617, 65987, 3767, 6263, 23041, 130535, 8001, 3763, 364, 3747, 2890, 3359, 83959, 773, 6549, 201266, 146212, 57282, 777, 6336, 83884, 10368, 1258, 4284, 1352, 90134, 10396, 1353, 51305, 3755, 57419, 81539, 5205, 1186, 6541, 35…	1391	803	11382	1.17185	1	0.881164	55.3375
SP_PIR_KEYWORDS	potassium transport	20	0.0122	0.0448318	3767, 131096, 57419, 10723, 93107, 3763, 3785, 54207, 3761, 3786, 81033, 3745, 90134, 3751, 3747, 3758, 56479, 51305, 3756, 3755,	1460	105	12106	1.57939	1	0.658623	51.6894
INTERPRO	IPR003091:Voltage-dependent potassium channel	9	0.0055	0.0613274	3786, 3745, 3751, 3747, 93107, 56479, 3785, 3755, 776,	1413	36	11697	2.06953	1	0.981338	70.3115
SP_PIR_KEYWORDS	transport	163	0.099	0.0724346	79751, 131096, 57576, 3710, 1182, 93107, 159963, 57617, 9056, 10717, 6546, 59341, 1384, 116085, 81033, 782, 6547, 54822, 94015, 1185, 10559, 4241, 2745, 115827, 10254, 366, 152579, 10165, 8671, 114757, 55799, 2903, 10257, 23428, 151473, 3709, 50617, 3767, 6263, 23041, 23339, 8001, 3763, 4678, 338, 114876, 8991, 3747, 364, 55850, 2890, 83959, 3359, 773, 80727, 6549, 6653, 57282, 10040, 5865, 6336,…	1460	1209	12106	1.11792	1	0.794457	69.6579
SP_PIR_KEYWORDS	potassium	20	0.0122	0.0945469	3767, 131096, 57419, 10723, 93107, 3763, 3785, 54207, 3761, 3786, 81033, 3745, 90134, 3751, 3747, 3758, 56479, 51305, 3756, 3755,	1460	115	12106	1.44205	1	0.844607	79.3061
INTERPRO	IPR003131:Potassium channel, voltage dependent, Kv, tetramerisation	10	0.0061	0.106592	65987, 146212, 3745, 3751, 3747, 130535, 57528, 93107, 284252, 3755,	1413	47	11697	1.7613	1	0.994548	88.4993
GOTERM_MF_ALL	GO:0031420~alkali metal ion binding	31	0.0188	0.107173	3767, 131096, 57419, 81539, 93107, 3763, 6546, 3761, 3786, 285195, 125206, 81033, 3745, 3751, 3747, 56479, 3756, 6547, 6549, 10723, 57282, 6337, 3785, 201780, 6336, 54207, 8671, 90134, 3758, 51305, 3755,	1391	195	11382	1.30082	1	0.957536	86.7334
GOTERM_MF_ALL	GO:0030955~potassium ion binding	20	0.0122	0.125623	3767, 131096, 57419, 10723, 93107, 3763, 3785, 54207, 3761, 3786, 81033, 3745, 90134, 3751, 3747, 3758, 56479, 51305, 3756, 3755,	1391	118	11382	1.38688	1	0.962122	90.8553
INTERPRO	IPR003968:Potassium channel, voltage dependent, Kv	5	0.003	0.414225	3745, 3751, 3747, 93107, 3755,	1413	27	11697	1.53299	1	0.999992	99.9965
Functional Group 7	Median: 0.0019099207494441212	Geo: 0.0028896599513878875	9228, 22895, 8001, 22871, 148281, 30011, 6857, 9863, 65217, 2917, 55327, 1131, 8618, 26059, 2890, 23025, 8777, 143425, 132204, 3359, 23362, 27445, 25924, 11178, 23191, 23345, 1488, 57549, 2913, 1740, 116443, 2894, 55607, 93664, 2554, 2571, 2903, 83660, 23504, 64084, 2895, 1756, 26960, 22999, 8292, 2898, 57619, 5796, 1828, 5010, 9076, 9069, 4026, 10580, 54518, 64098, 5318, 29780, 5239, 4284, 3909,…
Category	Term	Count	%	PValue	Genes	List Total	Pop Hits	Pop Total	Fold Enrichment	Bonferroni	Benjamini	FDR
GOTERM_CC_ALL	GO:0045202~synapse	46	0.0279	4.63265e-05	9228, 22895, 8001, 22871, 148281, 30011, 6857, 9863, 65217, 2917, 55327, 1131, 8618, 26059, 2890, 23025, 8777, 143425, 132204, 3359, 23362, 27445, 25924, 11178, 23191, 23345, 1488, 57549, 2913, 1740, 116443, 2894, 55607, 93664, 2554, 2571, 2903, 83660, 23504, 64084, 2895, 1756, 26960, 22999, 8292, 2898,	1350	204	11069	1.84885	0.038435	0.0129794	0.0716096
SP_PIR_KEYWORDS	synapse	37	0.0225	0.000137131	9228, 22895, 8001, 148281, 22871, 30011, 6857, 9863, 55327, 1131, 8618, 26059, 2890, 23025, 8777, 143425, 132204, 3359, 23362, 27445, 11178, 23191, 1488, 57549, 1740, 116443, 2894, 55607, 93664, 2554, 2903, 83660, 23504, 2895, 22999, 8292, 2898,	1460	160	12106	1.91747	0.13185	0.0175186	0.217284
SP_PIR_KEYWORDS	cell junction	51	0.031	0.000720223	148281, 9863, 57619, 8618, 5796, 1828, 5010, 9076, 8777, 23025, 143425, 132204, 1488, 57549, 9069, 116443, 55607, 93664, 2903, 83660, 4026, 10580, 54518, 2898, 9228, 8001, 22895, 22871, 30011, 6857, 64098, 55327, 1131, 26059, 2890, 5318, 3359, 27445, 23362, 11178, 23191, 1740, 29780, 2894, 2554, 5239, 4284, 23504, 2895, 22999, 8292,	1460	264	12106	1.60182	0.524228	0.0427543	1.13627
GOTERM_CC_ALL	GO:0030054~cell junction	62	0.0377	0.00150442	148281, 9863, 57619, 8618, 1828, 5796, 5010, 9076, 23025, 8777, 143425, 132204, 1488, 3909, 57549, 23136, 9069, 116443, 55607, 93664, 29119, 2903, 83660, 4026, 1496, 57584, 10580, 54518, 2898, 9228, 154810, 22895, 8001, 22871, 30011, 6857, 64098, 55327, 1131, 10369, 26059, 2890, 5318, 3359, 27445, 23362, 11178, 23191, 1740, 29780, 2894, 2554, 10368, 5239, 4284, 23504, 2895, 87, 51466, 22999, 8292…	1350	344	11069	1.47777	0.720206	0.147185	2.30112
GOTERM_CC_ALL	GO:0044456~synapse part	26	0.0158	0.00231542	9228, 8001, 22871, 6857, 2917, 55327, 1131, 26059, 2890, 8777, 3359, 23362, 11178, 23345, 1740, 2913, 116443, 2894, 93664, 2554, 2903, 64084, 26960, 2895, 22999, 2898,	1350	114	11069	1.87001	0.859298	0.140028	3.52095
GOTERM_CC_ALL	GO:0045211~postsynaptic membrane	23	0.014	0.00645073	9228, 2913, 1740, 116443, 8001, 22871, 2894, 93664, 2554, 2917, 2903, 55327, 1131, 2890, 64084, 8777, 2895, 26960, 3359, 23362, 11178, 23345, 2898,	1350	104	11069	1.8133	0.99581	0.275344	9.52252
SP_PIR_KEYWORDS	Postsynaptic cell membrane	17	0.0103	0.0962238	9228, 1740, 116443, 8001, 22871, 2894, 2554, 2903, 55327, 1131, 2890, 8777, 2895, 3359, 23362, 11178, 2898,	1460	94	12106	1.49958	1	0.844744	79.9057
GOTERM_MF_ALL	GO:0005230~extracellular ligand-gated ion channel activity	9	0.0055	0.491419	2903, 116443, 2890, 8001, 2895, 3359, 2894, 2554, 2898,	1391	62	11382	1.1878	1	0.999747	99.9994
Functional Group 8	Median: 0.003756749128433913	Geo: 0.003405788973042622	4430, 4983, 10788, 57617, 4008, 2314, 832, 57619, 23002, 1956, 6710, 54822, 800, 23136, 10529, 54443, 23224, 2638, 55607, 161176, 4651, 56776, 85477, 2934, 83660, 1756, 4650, 10580, 114793, 23012, 84448, 4642, 64098, 22989, 7464, 4627, 23191, 25924, 23345, 4629, 81624, 4646, 84700, 29780, 7111, 121512, 79789, 5357, 79784, 87, 51466, 3092, 57644, 54566, 286, 9217, 10458, 55691, 84978, 80184, 5829,…
Category	Term	Count	%	PValue	Genes	List Total	Pop Hits	Pop Total	Fold Enrichment	Bonferroni	Benjamini	FDR
GOTERM_MF_ALL	GO:0003779~actin binding	52	0.0316	0.000305113	4430, 4983, 10788, 57617, 4008, 2314, 832, 57619, 23002, 1956, 6710, 54822, 800, 23136, 10529, 54443, 23224, 2638, 55607, 161176, 4651, 56776, 85477, 2934, 83660, 1756, 4650, 10580, 114793, 23012, 84448, 4642, 64098, 22989, 7464, 4627, 23191, 25924, 23345, 4629, 81624, 4646, 84700, 29780, 7111, 121512, 79789, 5357, 79784, 87, 51466, 3092,	1391	258	11382	1.64921	0.565427	0.0670926	0.542268
SP_PIR_KEYWORDS	actin-binding	37	0.0225	0.00257767	4430, 23012, 4642, 64098, 2314, 57619, 832, 7464, 6710, 57644, 4627, 23191, 25924, 23345, 800, 4629, 4646, 84700, 29780, 23136, 10529, 23224, 55607, 2638, 7111, 4651, 85477, 2934, 121512, 79789, 5357, 79784, 1756, 87, 51466, 3092, 4650,	1460	186	12106	1.64944	0.930122	0.113926	4.0111
GOTERM_MF_ALL	GO:0008092~cytoskeletal protein binding	63	0.0383	0.00493583	4430, 54566, 4983, 10788, 286, 57617, 4008, 2314, 57619, 832, 9217, 23002, 10458, 55691, 1956, 6710, 84978, 54822, 800, 23136, 80184, 54443, 10529, 23224, 161176, 2638, 55607, 4651, 56776, 85477, 2934, 83660, 5829, 1756, 4650, 10580, 114793, 23012, 84448, 4642, 10160, 64098, 22989, 7464, 4627, 23191, 25924, 23345, 4629, 81624, 4646, 84700, 29780, 7111, 121512, 79789, 5357, 79784, 22920, 9479, 87,…	1391	368	11382	1.40083	0.999999	0.405322	8.43911
GOTERM_CC_ALL	GO:0015629~actin cytoskeleton	38	0.0231	0.0346595	287, 4430, 4983, 10788, 23012, 286, 2767, 57617, 84448, 4642, 2533, 832, 22989, 10540, 6710, 57644, 4627, 25924, 58498, 800, 4629, 4646, 84700, 1612, 54443, 10529, 55607, 4651, 29119, 56776, 2934, 4659, 83660, 5357, 79784, 1496, 4650, 10580,	1350	225	11069	1.38476	1	0.711605	42.0413
Functional Group 9	Median: 0.002769497862297777	Geo: 0.004227372774712485	261729, 10451, 1718, 2220, 1012, 5806, 23025, 1956, 55666, 4033, 4481, 23327, 6457, 1053, 9844, 351, 55333, 8038, 5104, 79890, 2207, 3482, 50937, 22871, 6441, 30011, 55576, 9135, 1759, 2890, 26052, 3756, 1793, 124912, 6653, 9381, 23677, 4646, 6261, 6456, 27342, 92737, 23418, 4756, 53353, 22999, 3092, 581, 81035, 10427, 286, 10717, 8895, 2205, 8618, 10133, 115827, 29091, 93664, 152579, 85477, 2934…
Category	Term	Count	%	PValue	Genes	List Total	Pop Hits	Pop Total	Fold Enrichment	Bonferroni	Benjamini	FDR
GOTERM_BP_ALL	GO:0016044~membrane organization and biogenesis	49	0.0298	0.000787671	261729, 10451, 1718, 2220, 1012, 5806, 23025, 1956, 55666, 4033, 4481, 23327, 6457, 1053, 9844, 351, 55333, 8038, 5104, 79890, 2207, 3482, 50937, 22871, 6441, 30011, 55576, 9135, 1759, 2890, 26052, 3756, 1793, 124912, 6653, 9381, 23677, 4646, 6261, 6456, 27342, 92737, 23418, 4756, 53353, 22999, 3092, 581, 81035,	1276	253	10622	1.61225	0.981301	0.328291	1.48993
GOTERM_BP_ALL	GO:0010324~membrane invagination	34	0.0207	0.0027695	261729, 79890, 2207, 3482, 2220, 6441, 30011, 55576, 1012, 9135, 1759, 5806, 2890, 23025, 26052, 4481, 1793, 124912, 6653, 23677, 4646, 23327, 6261, 6456, 6457, 1053, 9844, 92737, 27342, 351, 55333, 53353, 3092, 81035,	1276	168	10622	1.68471	0.999999	0.632262	5.14621
GOTERM_BP_ALL	GO:0006897~endocytosis	34	0.0207	0.0027695	261729, 79890, 2207, 3482, 2220, 6441, 30011, 55576, 1012, 9135, 1759, 5806, 2890, 23025, 26052, 4481, 1793, 124912, 6653, 23677, 4646, 23327, 6261, 6456, 6457, 1053, 9844, 92737, 27342, 351, 55333, 53353, 3092, 81035,	1276	168	10622	1.68471	0.999999	0.632262	5.14621
GOTERM_BP_ALL	GO:0016192~vesicle-mediated transport	69	0.0419	0.00305484	261729, 10451, 10427, 2220, 286, 10717, 1012, 8895, 2205, 8618, 5806, 23025, 4033, 4481, 10133, 115827, 23327, 6457, 29091, 93664, 1053, 152579, 9844, 85477, 2934, 351, 60561, 55333, 53407, 23041, 79890, 2207, 3482, 10566, 22871, 6441, 30011, 55576, 6857, 114876, 9135, 55327, 55850, 1759, 2890, 19, 26052, 27445, 1793, 124912, 6653, 23677, 4646, 5871, 5865, 6261, 6456, 51290, 92737, 27342, 53353, …	1276	409	10622	1.40437	1	0.597015	5.66193
SP_PIR_KEYWORDS	endocytosis	14	0.0085	0.0731504	6653, 23677, 4646, 6456, 6457, 30011, 55576, 27342, 351, 9135, 53353, 1759, 26052, 4481,	1460	70	12106	1.65836	1	0.7912	70.0272
Functional Group 10	Median: 0.006300134407471805	Geo: 0.004534545396463749	1952, 3815, 9620, 185, 5031, 3802, 1915, 3710, 833, 2740, 8660, 166647, 117194, 7010, 285601, 51348, 238, 3682, 4916, 26740, 6256, 23284, 941, 5771, 5799, 7068, 2903, 3566, 54538, 30817, 26996, 7056, 5733, 3709, 3559, 2863, 4161, 8828, 6096, 10159, 84435, 6263, 5794, 1268, 9173, 8001, 84918, 2911, 5793, 9572, 2917, 2066, 5783, 3556, 3643, 2890, 7132, 3359, 54112, 84867, 976, 4982, 11122, 2042, 66…
Category	Term	Count	%	PValue	Genes	List Total	Pop Hits	Pop Total	Fold Enrichment	Bonferroni	Benjamini	FDR
SP_PIR_KEYWORDS	receptor	157	0.0954	0.00031316	1952, 3815, 9620, 185, 5031, 3802, 1915, 3710, 833, 2740, 8660, 166647, 117194, 7010, 285601, 51348, 238, 3682, 4916, 26740, 6256, 23284, 941, 5771, 5799, 7068, 2903, 3566, 54538, 30817, 26996, 7056, 5733, 3709, 3559, 2863, 4161, 8828, 6096, 10159, 84435, 6263, 5794, 1268, 9173, 8001, 84918, 2911, 5793, 9572, 2917, 2066, 5783, 3556, 3643, 2890, 7132, 3359, 54112, 84867, 976, 4982, 11122, 2042, 66…	1460	1001	12106	1.30051	0.275967	0.0228016	0.495554
UP_SEQ_FEATURE	topological domain:Extracellular	219	0.133	0.000632429	114788, 9620, 3815, 1952, 3802, 3710, 214, 59341, 64218, 166647, 4323, 117194, 5010, 10867, 54822, 26740, 4685, 1804, 366, 23284, 941, 5799, 3566, 3037, 123606, 1826, 26996, 5733, 7056, 3559, 4161, 10329, 1010, 921, 51705, 3763, 22871, 5793, 8747, 2066, 3556, 364, 3643, 2890, 83959, 7132, 11122, 624, 1439, 57512, 5786, 777, 8516, 53353, 5101, 10225, 3351, 10803, 3062, 7173, 3683, 2015, 5205, 5791…	1185	1471	9709	1.2198	0.99996	0.449097	1.34233
GOTERM_MF_ALL	GO:0004872~receptor activity	190	0.1154	0.000952443	1952, 3815, 9620, 185, 5031, 3802, 1915, 3710, 9378, 64218, 59341, 79465, 833, 2740, 8660, 166647, 117194, 7010, 285601, 51348, 238, 3682, 4916, 26740, 6256, 23284, 941, 5771, 5799, 7068, 2903, 3566, 80380, 54538, 30817, 26996, 7056, 5733, 51199, 3709, 3559, 2863, 4161, 8828, 6096, 10159, 84435, 6263, 5361, 921, 5794, 1268, 9173, 8001, 84918, 2911, 5793, 9572, 5581, 2917, 2066, 5783, 5362, 3643, …	1391	1258	11382	1.23585	0.925902	0.150109	1.68357
GOTERM_MF_ALL	GO:0060089~molecular transducer activity	232	0.1409	0.00630013	1952, 9620, 3815, 825, 131096, 3802, 3710, 1915, 652, 64218, 59341, 833, 8660, 166647, 117194, 2078, 51196, 26740, 23284, 941, 5771, 5799, 4293, 3566, 54538, 80380, 26996, 5733, 51199, 7056, 3559, 4161, 6096, 2790, 921, 2911, 5793, 5581, 4217, 2066, 3556, 3643, 2890, 7132, 3359, 84867, 4982, 11122, 624, 23677, 1439, 57512, 2913, 64067, 5786, 139411, 84342, 2888, 92737, 8516, 90134, 53353, 931, 33…	1391	1633	11382	1.1625	1	0.437484	10.6504
GOTERM_MF_ALL	GO:0004871~signal transducer activity	232	0.1409	0.00630013	1952, 9620, 3815, 825, 131096, 3802, 3710, 1915, 652, 64218, 59341, 833, 8660, 166647, 117194, 2078, 51196, 26740, 23284, 941, 5771, 5799, 4293, 3566, 54538, 80380, 26996, 5733, 51199, 7056, 3559, 4161, 6096, 2790, 921, 2911, 5793, 5581, 4217, 2066, 3556, 3643, 2890, 7132, 3359, 84867, 4982, 11122, 624, 23677, 1439, 57512, 2913, 64067, 5786, 139411, 84342, 2888, 92737, 8516, 90134, 53353, 931, 33…	1391	1633	11382	1.1625	1	0.437484	10.6504
GOTERM_MF_ALL	GO:0004888~transmembrane receptor activity	115	0.0699	0.0164233	1952, 9620, 3815, 185, 5031, 3802, 59341, 79465, 2740, 166647, 7010, 117194, 285601, 51348, 238, 4916, 26740, 23284, 5799, 3566, 2903, 30817, 26996, 5733, 51199, 7056, 2863, 3559, 4161, 8828, 84435, 5361, 921, 5794, 1268, 9173, 8001, 2911, 5793, 2917, 2066, 3556, 3643, 2890, 7132, 3359, 54112, 976, 11122, 2042, 624, 6653, 1439, 50615, 57512, 2913, 5786, 139411, 84342, 5618, 57537, 92737, 26211, 5…	1391	773	11382	1.21733	1	0.695814	25.5517
GOTERM_BP_ALL	GO:0007166~cell surface receptor linked signal transduction	151	0.0917	0.320597	1952, 3815, 9620, 10451, 185, 5031, 2767, 652, 11173, 59341, 1012, 160851, 2740, 8660, 166647, 117194, 7010, 53347, 285601, 10849, 1672, 3909, 51348, 238, 51196, 3682, 4916, 26740, 23284, 5771, 2903, 6000, 5829, 5173, 30817, 26996, 5733, 51199, 3559, 2863, 4161, 84435, 2790, 1268, 10566, 23089, 2911, 5793, 2917, 2066, 3556, 3643, 9628, 10454, 7132, 4627, 54112, 2932, 2768, 976, 1793, 11122, 2042,…	1276	1203	10622	1.04488	1	0.998571	99.9366
